# Supplementary material for: Identification and Validation of Apparent Imbalanced Epi-lncRNAs Prognostic Model Based on Multi-Omics Data in Pancreatic Cancer
Source: Front Mol Biosci. 2022 May 12;9:860323. doi: 10.3389/fmolb.2022.860323 (PMC9133386; doi:10.3389/fmolb.2022.860323)
Supplement: Supplementary file 2 [file Table6.XLSX]

## Sheet: paad.disease.lncRNA.dat
name	cancer.type	methods	sample	regulated	function.description	pubmed.id	year	title
AFAP1-AS1	pancreatic cancer	qPCR, Western blo, Luciferase reporter assay, other	PC tissues and cell lines (ASPC-1, BxPC-3, HPAC, MiaPaCa-2)	down-regulated	Insights into the mechanisms of competing endogenous RNAs (ceRNAs) gained from bioinformatics analysis and luciferase activity assays showed that the epidermal growth factor receptor (EGFR) and AFAP1-AS1 directly compete for miR-146b-5p binding. CuB-induced high miR-146b-5p expression and inhibited the expression of AFAP1-AS1. In summary, reducing the expression of endogenous AFAP1-AS1 effectivel…	30206930	2019	Cucurbitacin B Suppresses Proliferation of Pancreatic Cancer Cells by ceRNA: Effect of miR-146b-5p and lncRNA-AFAP1-AS1
AFAP1-AS1	pancreatic ductal adenocarcinoma	qPCR etc.	blood, cell lines (Panc1, MIAPaCa-2, Capan2, SW1990 etc.)	up-regulated	Microarray analysis revealed that up-regulation of AFAP1-AS1 expression in PDAC tissues compared with normal adjacent tissues, which was confirmed by RT-qPCR in 69/90 cases (76.7%). Its overexpression was associated with lymph node metastasis, perineural invasion, and poor survival. AFAP1-AS1 is a potential novel prognostic marker to predict the clinical outcome of PDAC patients after surgery and…	25925763	2015	High expression of AFAP1-AS1 is associated with poor survival and short-term recurrence in pancreatic ductal adenocarcinoma.
AFAP1-AS1	pancreatic ductal adenocarcinoma	Microarray, qPCR, Cell proliferation assay etc.	PDAC tissues, cell lines (AsPC-1, BxPC-3, Capan-2, CFPAC-1, HPAC, MIA PaCa-2, PANC-1 and SW1990)	up-regulated	The qRT-PCR results showed that CRNDE, NR_036488, ENSG00000244649, AFAP1-AS and UCA1 expression was significantly increased and ENSG00000218510 expression was remarkably decreased in PDAC tissues compared with paired normal pancreatic tissues. Consistent with the findings in PDAC tissues, CRNDE, NR_036488, ENSG00000244649, AFAP1-AS1 and UCA1 expression was dramatically enhanced and ENSG0000021851…	27628540	2016	Analysis of long non-coding RNA expression profiles in pancreatic ductal adenocarcinoma.
AGAP2-AS1	pancreatic cancer	qPCR, RNA-seq	PC tissues,cell lines (BxPC-3, SW1990, PANC-1,AsPC-1)	up-regulated	In summary, our data show that RREB1-induced upregulation of AGAP2-AS1 regulates cell proliferation and migration in PC partly through suppressing ANKRD1 and ANGPTL4 by recruiting EZH2.	30814490	2019	RREB1-induced upregulation of the lncRNA AGAP2-AS1 regulates the proliferation and migration of pancreatic cancer partly through suppressing ANKRD1 and ANGPTL4.
DANCR	pancreatic cancer	qRT-PCR, Western blot	pancreatic cancer cell line BXPC-3 and SW1990	up-regulated	DANCR promotes cell proliferation and stemness-like properties. Experiments with xenograft models revealed that while ectopic expression of DANCR promotes, DANCR KO suppresses tumor growth. Mechanistically, DANCR is modified at N6-methyladenosine (m6A) and mutagenesis assay identified that adenosine at 664 of DANCR is critical to the interaction between IGF2BP2 and DANCR where IGF2BP2 serves a re…	31804607	2019	IGF2BP2 Regulates DANCR by Serving as an N6-methyladenosine Reader
DANCR	pancreatic ductal adenocarcinoma	qPCR, Luciferase reporter assay, in vitro knockdown, etc.	PDAC tissues, pancreatic cancer cell lines Panc1, Panc28, AsPC1, MiaPaCa2 and BxPC3 and the human pancreatic ductal epithelial cell line HPDE	up-regulated	DANCR was revealed to promote PDAC progression, with relatively higher expression levels in PDAC cell lines and tissues. in vitro assays detected that the migration and invasion of Panc1 cells with DANCR deficiency were significantly suppressed in the Transwell assay and the Matrigel assay. However, the motility of BxPC3 cells with DANCR overexpression was obviously increased. In addition, the lo…	30519037	2018	lncRNA differentiation antagonizing nonprotein coding RNA overexpression accelerates progression and indicates poor prognosis in pancreatic ductal adenocarcinoma
DANCR	pancreatic cancer	qPCR, Western blot, Luciferase reporter assay	Human pancreatic cancer cell lines (BxPC-3, MIA-PaCa-2, CFPAC-1, PANC-1, SW1990), and normal human pancreatic cell (HPDE6-C7), tumor tissues and adjacent normal tissues	up-regulated	In pancreatic cancer, DANCR was up-regulated while miR-135a was down-regulated. The over-expression of DANCR promoted the proliferation and invasion of pancreatic cancer cells. A negative relationship was found between DANCR and miR-135a expression. Moreover, we found that miR-135a reversed the effects of DANCR in the promoting of pancreatic cancer cells, which was achieved by regulating the down…	31267381	2019	LncRNA differentiation antagonizing non-protein coding RNA promotes proliferation and invasion through regulating miR-135a/NLRP37 axis in pancreatic cancer
DIO3OS	pancreatic cancer	qPCR, Western blot, Luciferase reporter assay, in vitro knockdown, RIP	Human PC cell lines (AsPC-1, MIA PaCa-2, PANC-1 and BxPC-1), human pancreatic duct epithelial cell line HPDE6-C7, PC tissues, normal tissues, PC tissues, normal tissues	up-regulated	DIO3OS was highly expressed in human PC tissues and PC cell lines. DIO3OS exhibited oncogenic properties in stimulating PC cell proliferation and invasion in vitro and promoting cancer growth in vivo. Through online predictive tools and functional experiments, we found that DIO3OS could bind directly to microRNA-122 (miR-122) and inhibited its expression, which functioned as a tumor suppressor in…	31384177	2019	Long noncoding RNA DIO3OS interacts with miR-122 to promote proliferation and invasion of pancreatic cancer cells through upregulating ALDOA
DNAH17-AS1	pancreatic cancer	qPCR, Western blot, luciferase reporter assay etc.	PC tissue and adjacent normal tissue,cell lines (HPDE6-C7,Hs766T and SW1990)	up-regulated	DNAH17-AS1 was upregulated in PC cells and was associated with aggressive tumor behavior and poor prognosis for patients. DNAH17-AS1 served as a PC oncogene by downregulating miR-432-5p which normally directly targeted PPME1 to downregulate its expression.	32351291	2020	DNAH17-AS1 promotes pancreatic carcinoma by increasing PPME1 expression via inhibition of miR-432-5p.
DUXAP8	pancreatic cancer	qPCR, RIP, Western blot, other	PDAC tissues and cell lines (AsPC-1, BxPC-3, and PANC-1)	up-regulated	High DUXAP8 expression was associated with a larger tumor size, advanced pathological stage and shorter overall survival of pancreatic cancer patients. Moreover, silencing DUXAP8 expression by siRNA or shRNA inhibited pancreatic cancer cell proliferation and promoted apoptosis in vitro and in vivo. Mechanistic analyses indicated that DUXAP8 regulates PC cell proliferation partly through downregul…	30367681	2018	DUXAP8, a Pseudogene Derived lncRNA, Promotes Growth of Pancreatic Carcinoma Cells by Epigenetically Silencing CDKN1A and KLF2
GHET1	pancreatic cancer	qPCR etc.	cell lines (SWl990, CFPAC-1, Panc-1, BxPC-3, L3.6P1)	up-regulated	The expression of GHET1 in human pancreatic cancer cells was relatively high. The results of CCK-8 showed that the proliferation of tumor cells was inhibited after the interference with GHET1 expression. The results of flow cytometry showed that the expression of GHET1 was blocked at G1/G0 phase, and the apoptosis rate was increased. The results of qRT-PCR showed that the expression of GHET1 was …	29228419	2017	Expression and clinical significance of long-non-coding RNA GHET1 in pancreatic cancer
HMGA2-AS1	pancreatic cancer	qRT-PCR	pancreatic cancer cell lines	down-regulated	HMGA2-AS1 transcripts positively modulate HMGA2 expression and migration properties of PANC1 cells through HMGA2. HMGA2-AS1 is involved in the regulation of its own sense gene expression, mediating tumorigenesis.	32010621	2020	HMGA2 Antisense Long Non-coding RNAs as New Players in the Regulation of HMGA2 Expression and Pancreatic Cancer Promotion
LINC00346	pancreatic cancer	qPCR, Luciferase reporter assay, RIP, Western blot	tissues,cell lines (PANC-1, MIA PaCa-2, Capan-1, and BxPC-3)	up-regulated	Overexpression of LINC00346 significantly enhanced the proliferation, colony formation, and tumorigenesis of pancreatic cancer cells.	30728036	2019	Long non-coding RNA LINC00346 promotes pancreatic cancer growth and gemcitabine resistance by sponging miR-188-3p to derepress BRD4 expression.
LINC00346	pancreatic cancer	qPCR, other	PC tumor tissue and cell lines (HPAC and BxPC-3), serums	up-regulated	Results from receiver operating characteristic (ROC) curve analysis showed that the area under the curve (AUC) of six lncRNAs was 0.7073, 0.7837, 0.6093, 0.6057, 0.5712, and 0.5983, respectively. Survival analysis indicated that patients with high expression of LINC00346, LINC00578, or LINC00673 had significantly lower survival rate, while patients with high expression of LINC00671, LINC00261, an…	30210701	2018	Long Non-Coding RNA LINC00346, LINC00578, LINC00673, LINC00671, LINC00261, and SNHG9 Are Novel Prognostic Markers for Pancreatic Cancer
LINC00346	pancreatic ductal adenocarcinoma	qPCR, Western blot, Luciferase reporter assay, RIP	pancreatic cancer cell lines MIA PaCa-2 and BxPC-3, pancreatic tumor, normal pancreatic tissue, pancreatic tumor, normal pancreatic tissue	up-regulated	We first show that LINC00346 is highly expressed in pancreatic tumor specimens as compared to normal pancreatic tissue based on interrogation of The Cancer Genome Atlas (TCGA) pancreatic adenocarcinoma dataset. Of significance, this upregulation of LINC00346 is associated with overall survival (OS) and disease-free survival (DFS), respectively. We further show that knockout (KO) of LINC00346 impa…	31391552	2019	LINC00346 promotes pancreatic cancer progression through the CTCF-mediated Myc transcription
LINC00663	pancreatic cancer	qPCR etc.	cell line (CRL-1469)	down-regulated	Additionally, LINC00663 was shown to be expressed at low levels in DU-145 and PC3 prostate cancer, HGC-27 stomach carcinoma, CRL-1469 pancreatic carcinoma, A549 lung cancer, MCF7 breast cancer, and BCPAP thyroid cancer cell lines	26743782	2016	A novel variable exonic region and differential expression of LINC00663 non-coding RNA in various cancer cell lines and normal human tissue samples.
LINC00958	pancreatic cancer	qPCR, Western blot, Luciferase reporter assay, RIP, etc.	Human PC cell lines PANC-1, Capan-2, SW1990, and BxPC-3 and human normal pancreatic ductal epithelial cell line HPDE	up-regulated	The epithelial mesenchymal transition (EMT) process, cell invasion, and tumor growth were determined in vitro and in vivo. LINC00958 and PAX8 were up-regulated, while miR-330-5p was down-regulated during PC. LINC00958 mainly expressed in the cytoplasm and LINC00958 competitively sponged miR-330-5p. Upregulated miR-330-5p or downregulated PAX8 inhibited the EMT process as well as the invasion and …	30639194	2019	Silencing of long noncoding RNA LINC00958 prevents tumor initiation of pancreatic cancer by acting as a sponge of microRNA-330-5p to down-regulate PAX8
SNHG1	pancreatic cancer	RT-qPCR, Western blot analysis, Dual luciferase reporter assay	Pca tissues,PCa cell lines, including PANC-1, Capan-2, SW1990, BxPC-3, and normal human pancreatic ductal cell line HPDE6-C7	up-regulated	the expression levels of SNHG1 were increased in PCa cell lines and human tissue samples. High SNHG1 expression was notably correlated with adverse characteristics and poor survival of PCa patients. Knockdown of SNHG1 suppressed PCa cell proliferation in vitro and PCa tumor growth in vivo, and these effects might be associated with the induction of cell cycle arrest. SNHG1 can negatively regulate…	31933880	2019	Long Non-Coding RNA SNHG1 Promotes Cyclin D1-mediated Proliferation in Pancreatic Cancer by Acting as a ceRNA of miR-195
SNHG1	pancreatic ductal adenocarcinoma	qPCR, Western blot	pancreatic ductal adenocarcinoma tissues, cell lines (Panc-1,BxPC-3, SW1990, HPDE6)	up-regulated	we found that SNHG1 was highly expressed in PDAC tissues in comparison with adjacent noncancerous tissues, silencing of SNHG1 could significantly inhibit cell proliferation, promote cell apoptosis, as well as alter cell cycle progression.	30087712	2018	Long Noncoding RNA SNHG1 Promotes Cell Proliferation Through PI3K/AKT Signaling Pathway in Pancreatic Ductal Adenocarcinoma.
SNHG1	pancreatic cancer	qPCR, Western blot, in vitro knockdown, etc.	human PC cell lines AsPC-1, PANC1, BxPC-3, SW1990, and human normal cell HPDE6	up-regulated	SNHG1 was significantly upregulated in PC cells. Knockdown of SNHG1 could obviously suppress cell proliferation, invasion, and migration. Furthermore, SNHG1 knockdown inhibited the activation of the Notch 1 signaling pathway and inhibited the expression of N cadherin, Hes1, Vimentin, Notch 1. The inhabitation was reversed when Notch 1 was overexpressed in si SNHG1 cells.	30520072	2018	Downregulation of long noncoding RNA SNHG1 inhibits cell proliferation, metastasis, and invasion by suppressing the Notch 1 signaling pathway in pancreatic cancer
LOXL1-AS1	pancreatic cancer	RT-qPCR, Western blot, RIP	PC cell lines(SW1990, BXPC-3, PANC-1, and PaCa-2)	up-regulated	lncRNA LOXL1-AS1/miR-28-5p/SEMA7A axis facilitates PC progression.	31732974	2019	LncRNA LOXL1-AS1/miR-28-5p/SEMA7A axis facilitates pancreatic cancer progression
MALAT1	pancreatic ductal adenocarcinoma	qPCR, Western blot, Luciferase reporter assay, RIP, other	PDAC tissues and cell lines (SW1990, CAPAN-1, HS-766 T, CFPAC-1, BxPC-3, AsPC-1 and PANC-1)	up-regulated	In terms of mechanisms, high MALAT-1 and low miR-200c-3p may form a novel feedback loop. On the one hand, MALAT-1 functioned as a competing endogenous RNA to suppress miR-200c-3p expression, leading to upregulation of ZEB1 expression. On the other hand, miR-200c-3p inhibited the level of MALAT-1 expression was in a way similar to miRNA-mediated downregulation of target genes. Clinical data furthe…	30352575	2018	A Novel Feedback Loop Between High MALAT-1 and Low miR-200c-3p Promotes Cell Migration and Invasion in Pancreatic Ductal Adenocarcinoma and Is Predictive of Poor Prognosis
MALAT1	pancreatic ductal adenocarcinoma	qPCR, Western blot, RIP, RNA pull-down assay etc.	cell lines (Bxpc-3, Panc-1)	up-regulated	In this study, MALAT1 was found to be highly expressed in PDAC tissues, and elevated expression was associated with poorer prognoses. In addition, MALAT1 was positively linearly correlated with the expression of LC3B mRNA. Furthermore, several molecules involved in cellular autophagic flux were modulated following the downregulation of MALAT1, including LC3, P62, and LAMP-2. Mechanistically, we f…	27371730	2016	Long Noncoding RNA MALAT1 Promotes Aggressive Pancreatic Cancer Proliferation and Metastasis via the Stimulation of Autophagy.
MALAT1	pancreatic cancer	Microarray, qPCR, Western blot etc.	pancreatic cancer tissues	up-regulated	The microarray analysis determined that lncRNA MALAT1 in pancreatic cancer was highly expressed. LncRNA MALAT1 presented an extremely high expression level in pancreatic cancer tissues and cells. High expression of lncRNA MALAT1 in PC disorder the proliferation, apoptosis, and migration and invasion ability via influence Hippo-YAP signaling pathway.	29215734	2018	Study on mechanism about long noncoding RNA MALAT1 affecting pancreatic cancer by regulating Hippo-YAP signaling.
MALAT1	pancreatic cancer	qPCR, Western blot etc.	cell lines (AsPC-1, CFPAC-1)	up-regulated	In this study, our data showed that MALAT-1 could increase the proportion of pancreatic CSCs, maintain self-renewing capacity, decrease the chemosensitivity to anticancer drugs, and accelerate tumor angiogenesis in vitro. In addition, subcutaneous nude mouse xenografts revealed that MALAT-1 could promote tumorigenicity of pancreatic cancer cells in vivo. The underlying mechanisms may involve in i…	25811929	2015	Long Noncoding RNA MALAT-1 Enhances Stem Cell-Like Phenotypes in Pancreatic Cancer Cells.
MALAT1	pancreatic cancer	qPCR etc.	pancreatic cancer tissues	up-regulated	Our results indicated that lncRNA MALAT1 was highly expressed in pancreatic cancer compared with adjacent non-cancerous tissues, and positively correlated with clinical stage, tumor size, lymph node metastasis, and distant metastasis in pancreatic cancer patients. Furthermore, we also found that lncRNA MALAT1 overexpression was an unfavorable prognostic factor in pancreatic cancer patients, regar…	25481511	2014	Overexpression of long non-coding RNA MALAT1 is correlated with clinical progression and unfavorable prognosis in pancreatic cancer.
MALAT1	pancreatic ductal adenocarcinoma	qPCR, RNAi, Western blot, Luciferase reporter assay, Flow cytometry assay etc.	PDAC tissues, cell lines (PANC-1, BxPC3, Aspc-1, SW1990 and CFPAC-1)	up-regulated	We confirmed significantly higher MALAT1 expression in PDAC tissues than in the normal tissues. The following in vitro cell assay further confirmed a direct binding between miR-216a and MALAT1 and the suppressive effect of miR-216a on MALAT1 expression. MiR-216a overexpression had similar effects as MALAT1 siRNA on restoring p21 and p27 expression and inhibiting B-MYB, RAF1 and PCNA1 expression i…	28034748	2017	MiR-216a decreases MALAT1 expression, induces G2/M arrest and apoptosis in pancreatic cancer cells.
MALAT1	pancreatic ductal adenocarcinoma	qPCR, Luciferase report assay etc.	PDAC tissues, cell lines (Panc-1, Aspc-1, Mia Paca-2 and Bxpc-3)	up-regulated	MALAT1 is expressed at higher levels in pancreatic ductal adenocarcinoma (PDAC) tissues than in nontumour tissues and in metastatic PDAC than in localized tumours. Plasma levels of MALAT1-derived fragments are significantly elevated in patients with prostate cancer compared with those without prostate cance. MALAT1 regulates KRAS expression by influencing the spatial distribution of miR-217. MALA…	28701723	2017	The lncRNA MALAT1 acts as a competing endogenous RNA to regulate KRAS expression by sponging miR-217 in pancreatic ductal adenocarcinoma.
MALAT1	pancreatic ductal adenocarcinoma	qPCR etc.	PADC tissues, cell lines (Panc-1, Bxpc-3, HPDE6C-7 etc.)	up-regulated	The relative level of MALAT1 was significantly higher in PDAC compared to the adjacent normal pancreatic tissues. When comparing the MALAT1 level in the cultured cell lines, remarkably higher expression of MALAT1 was found in aspc-1 PDAC cells compared with the immortal pancreatic duct epithelial cell line HPDE6c-7. Furthermore, MALAT1 expression level showed significant correlation with tumor si…	24815433	2014	Expression and prognostic significance of lncRNA MALAT1 in pancreatic cancer tissues.
MALAT1	pancreatic cancer	Microarray, RT-PCR, Western blot, in vitro knockdown, RNAi	mice tissues heartlungs, diaphragm, pancreas, liver, kidney, spleen, stomach, small intestine, large intestine, testis/ovaries and brain, cell lines (Panc28, L3.6pL, HPDE, Panc1, ASPC1, BxPC3 and MiaPaCa2)	up-regulated	we show that knockdown of MALAT-1 in Panc1 and other pancreatic cancer cell lines decreases cell proliferation, survival and migration.Analysis of changes in gene expression after MALAT-1 knockdown shows that this lncRNA represses several tumor suppressor-like genes including N-myc downregulated gene-1 (NDRG-1), a tumor suppressor in pancreatic cancer that is also corepressed by EZH2 (a PRC2 comp…	29389953	2018	Role of metastasis-associated lung adenocarcinoma transcript-1 (MALAT-1) in pancreatic cancer.
MALAT1	pancreatic cancer	qPCR, RNAi, Western blot, RIP, Flow cytometry assay, Cell proliferation assay etc.	pancreatic cancer tissues, cell lines (CFPAC-1, SW1990, AsPC-1)	up-regulated	And knockdown of MALAT-1 upregulated E-cadherin mRNA expression in pancreatic cancer cell lines. Therefore, we hypothesized that EZH2 might be recruited by MALAT-1 to synergistically repress E-cadherin. To test this hypothesis, we first asked whether MALAT-1 bound to EZH2 using a RNA Immunoprecipitation (RIP) assay. There was an average of 14- and 18- fold enrichment for MALAT-1 in the AsPC-1 and…	26848980	2016	EZH2 promotes cell migration and invasion but not alters cell proliferation by suppressing E-cadherin, partly through association with MALAT-1 in pancreatic cancer.
MALAT1	pancreatic cancer	qPCR, Western blot, Flow cytometry assay etc.	pancreatic cancer tissues, cell lines (BxPC-3, CFPAC-1, CAPAN-1, SW1990 etc.)	up-regulated	In the present study, our results showed that MALAT-1 expression levels were upregulated in pancreatic cancer tissues compared with adjacent noncancerous controls. Further function analysis revealed that downregulation of MALAT-1 could inhibit tumor cell proliferation and decrease cell migration and invasion in vitro.	25269958	2014	Elevated expression level of long noncoding RNA MALAT-1 facilitates cell growth, migration and invasion in pancreatic cancer.
MIR155HG	pancreatic cancer	qPCR , Luciferase reporter assay , in vitro knockdown etc.	PC and adjacent nontumor tissues ,Human PC cells (AsPC-1, BxPC-3, PANC-1, and SW1990),normal pancreatic duct epithelial cells (HPDE6-C7)	up-regulated	MIR155HG expression was remarkably increased in PC tumor tissue and cells compared to that in the adjacent normal tissue and cells.In addition, higher MIR155HG expression was positively associated with the poor prognosis of patients.Silence of MIR155HG by short hairpin RNA knockdown significantly inhibited cell growth and promoted cell apoptosis in PC cells.miR-802, a tumor suppressor in various …	31161625	2019	Long Noncoding RNA MIR155HG Facilitates Pancreatic Cancer Progression Through Negative Regulation of miR-802
NORAD	pancreatic cancer	qPCR, Western blot etc.	cell lines (SW1990, Capan-1, PANC-1, AsPC-1, CFPAC-1, MIAPaCa-2, BxPC-3)	up-regulated	NORAD is highly expressed in pancreatic cancer tissues and upregulated in hypoxic conditions. NORAD upregulation is correlated with shorter overall survival in pancreatic cancer patients. Furthermore, NORAD overexpression promoted the migration and invasion of pancreatic carcinoma cells, while NORAD depletion inhibited EMT and metastasis in vitro and in vivo. In particular, NORAD may function as …	29121972	2017	Long noncoding RNA NORAD, a novel competing endogenous RNA, enhances the hypoxia-induced epithelial-mesenchymal transition to promote metastasis in pancreatic cancer
SBF2-AS1	pancreatic cancer	qPCR, Western blot, Luciferase reporter assay, in vitro knockdown etc.	PC cell lines (PANC-1, BxPC-3, SW1990, Capan-2) and human mononuclear macrophage cell line (THP-1)	differential expressed	Overexpressed lncRNA SBF2-AS1 promoted progression of PC cells. LncRNA SBF2-AS1 was found to act as a competing endogenous RNA to repress miR-122-5p and up-regulate XIAP. Constrained lncRNA SBF2-AS1 in M2 macrophage-derived exosomes contributed to restraining tumorigenic ability of PC cells.	32301277	2020	Down-regulated lncRNA SBF2-AS1 in M2 macrophage-derived exosomes elevates miR-122-5p to restrict XIAP, thereby limiting pancreatic cancer development.
SNHG15	pancreatic Ductal adenocarcinoma	qPCR, other	PDAC tissues and serum	up-regulated	ROC curve analysis revealed that SNHG15 may be a potential biomarker for differentiating PDAC tissues from normal pancreatic tissues, and the plasma levels of SNHG15 may be a potential biomarker for differentiating PDAC patients from healthy controls. Clinicopathologic analysis revealed that high SNHG15 expression was associated with tumor differentiation, lymph node metastasis and tumor stage. F…	30280769	2018	Evaluating the Diagnostic and Prognostic Value of Long Non-Coding RNA SNHG15 in Pancreatic Ductal Adenocarcinoma
SNHG15	pancreatic cancer	Western blot, RIP	pancreatic cancer tissues, PC cell lines.	up-regulated	Our results reported that SNHG15 could act as an oncogene in PC, revealing its potential value as a biomarker for early detection and individualized therapy.Compared with the steadily increasing survival rates in some cancers, colorectal cancer is characterized by a poor prognosis, which limits the 5-year relative survival to only 8 %.	29137412	2017	Long non-coding RNA SNHG15 inhibits P15 and KLF2 expression to promote pancreatic cancer proliferation through EZH2-mediated H3K27me3
SNHG16	pancreatic cancer	RT-qPCR	pancreatic cancer tissues,cell lines (BXPC3, CFPAC-1, Panc-1, and Capan-2)	up-regulated	SN-HG16 acts as an oncogene in pancreatic carcinoma and promotes cell metastasis via sponging miR-200a-3p, which might be a novel therapeutic strategy in pancreatic carcinoma.	32141539	2020	LncRNA SNHG16 functions as an oncogene by sponging miR-200a-3p in pancreatic cancer
SNHG16	pancreatic cancer	qPCR	PC tissues,PC human cell lines (BxPC-3, SW1990, PANC-1 and AsPC1) and pancreatic duct epithelial cell line (HPDE6-C7)	up-regulated	LncRNA SNHG16 promotes tumor growth of pancreatic cancer by targeting miR-218-5p,SNHG16 is up-regulated in human PC and is associated with poor survival.(	30981105	2019	LncRNA SNHG16 promotes tumor growth of pancreatic cancer by targeting miR-218-5p.
SNHG16	pancreatic cancer	Dual luciferase reporter assay, RT-qPCR, , Western blotting	pancreatic ductal epithelial cell line HPDE6-C7, human pancreatic carcinoma cell lines PANC-1, AsPC-1, BxPC-3, SW1990 and human embryonic kidney 293 (HEK-293) cells	up-regulated	Both the knock down of lncRNA SNHG16 and SREBP2 and overexpression of miR-195 suppressed the proliferation, migration, invasion and lipogenesis in pancreatic cancer cells. LncRNA SNHG16 directly sponged miR-195 to modulate the lipogenesis via regulating the expression of SREBP2.	31664866	2019	LncRNA SNHG16 Induces the SREBP2 to Promote Lipogenesis and Enhance the Progression of Pancreatic Cancer
SNHG6	pancreatic cancer	qPCR, Luciferase reporter assay, RIP etc	PC tissues, cell lines (MIAPaCa-2, BxPC-3, Capan-1, and Panc-1)	up-regulated	Compared with that in normal tissues, SNHG6 was highly expressed in PC tissues.Silencing SNHG6 might ameliorate PC through inhibition of FUBP1 by sponging miR-26a-5p, thus providing further supporting evidence for its use in PC treatment.	32265427	2020	Long Non-Coding RNA Small Nucleolar RNA Host Gene 6 Aggravates Pancreatic Cancer Through Upregulation of Far Upstream Element Binding Protein 1 by Sponging microRNA-26a-5p
SNHG9	pancreatic cancer	qPCR, other	PC tumor tissue and cell lines (HPAC and BxPC-3), serums	down-regulated	Results from receiver operating characteristic (ROC) curve analysis showed that the area under the curve (AUC) of six lncRNAs was 0.7073, 0.7837, 0.6093, 0.6057, 0.5712, and 0.5983, respectively. Survival analysis indicated that patients with high expression of LINC00346, LINC00578, or LINC00673 had significantly lower survival rate, while patients with high expression of LINC00671, LINC00261, an…	30210701	2018	Long Non-Coding RNA LINC00346, LINC00578, LINC00673, LINC00671, LINC00261, and SNHG9 Are Novel Prognostic Markers for Pancreatic Cancer
ZEB2-AS1	pancreatic cancer	qPCR, Western blot, Luciferase reporter assay, RIP etc.	pancreatic cancer tissues, cell lines	up-regulated	the expression level of ZEB2-AS1 was elevated in pancreatic cancer cell lines and tissues.ZEB2-AS1 inhibition decreased cell growth and invasion in pancreatic cancer. Mechanismly,ZEB2-AS1 exerted as a ceRNA and negatively regulated miR-204 expression. In addition, HMGB1 was identified as a down-stream target of miR-204. The miR-204/HMGB1 axis mediated ZEB2-AS1's effect on pancreatic cancer. lncRN…	29753015	2018	LncRNA ZEB2-AS1 promotes pancreatic cancer cell growth and invasion through regulating the miR-204/HMGB1 axis.
