# Supplementary material for: Identification and Validation of Apparent Imbalanced Epi-lncRNAs Prognostic Model Based on Multi-Omics Data in Pancreatic Cancer
Source: Front Mol Biosci. 2022 May 12;9:860323. doi: 10.3389/fmolb.2022.860323 (PMC9133386; doi:10.3389/fmolb.2022.860323)
Supplement: Supplementary file 4 [file Table4.XLSX]

## Sheet: 12-epi.lncRNAs
type	gene
H3K4me1_enhancer	RBM15-AS1
H3K4me1_enhancer	AL450992.3
H3K4me1_enhancer	AL590666.2
H3K4me1_enhancer	AL451042.2
H3K4me1_enhancer	MIR181A1HG
H3K4me1_enhancer	IPO9-AS1
H3K4me1_enhancer	AC092803.2
H3K4me1_enhancer	LINC01132
H3K4me1_enhancer	AL391832.4
H3K4me1_enhancer	AL732292.2
H3K4me1_enhancer	RCAN3AS
H3K4me1_enhancer	BX293535.1
H3K4me1_enhancer	LINC01738
H3K4me1_enhancer	AL078459.1
H3K4me1_enhancer	AC099568.2
H3K4me1_enhancer	AL645608.6
H3K4me1_enhancer	LINC02593
H3K4me1_enhancer	MIR34AHG
H3K4me1_enhancer	AL157388.1
H3K4me1_enhancer	WDR11-AS1
H3K4me1_enhancer	AL450322.2
H3K4me1_enhancer	AC025822.1
H3K4me1_enhancer	AC025822.2
H3K4me1_enhancer	LINC02657
H3K4me1_enhancer	AL596247.1
H3K4me1_enhancer	ZNF503-AS2
H3K4me1_enhancer	AL157834.2
H3K4me1_enhancer	APOA1-AS
H3K4me1_enhancer	MIR100HG
H3K4me1_enhancer	LINC02098
H3K4me1_enhancer	LINC02689
H3K4me1_enhancer	AC068580.5
H3K4me1_enhancer	AL356215.1
H3K4me1_enhancer	AP003721.4
H3K4me1_enhancer	AP000944.6
H3K4me1_enhancer	AP001831.1
H3K4me1_enhancer	AC011092.2
H3K4me1_enhancer	AC079384.1
H3K4me1_enhancer	KDM2B-DT
H3K4me1_enhancer	AC156455.1
H3K4me1_enhancer	AC022276.1
H3K4me1_enhancer	AC021066.1
H3K4me1_enhancer	AC079313.2
H3K4me1_enhancer	AC079313.1
H3K4me1_enhancer	AC048341.1
H3K4me1_enhancer	AC021054.1
H3K4me1_enhancer	AC078923.1
H3K4me1_enhancer	AC090001.1
H3K4me1_enhancer	LINC00523
H3K4me1_enhancer	AL512356.1
H3K4me1_enhancer	KTN1-AS1
H3K4me1_enhancer	LINC01303
H3K4me1_enhancer	AL355916.1
H3K4me1_enhancer	AL121820.3
H3K4me1_enhancer	LINC02274
H3K4me1_enhancer	AL137230.2
H3K4me1_enhancer	AC009269.2
H3K4me1_enhancer	AC009269.3
H3K4me1_enhancer	LOXL1-AS1
H3K4me1_enhancer	AC018946.1
H3K4me1_enhancer	SSTR5-AS1
H3K4me1_enhancer	AC007220.1
H3K4me1_enhancer	Z98883.1
H3K4me1_enhancer	AC009154.1
H3K4me1_enhancer	AC004702.1
H3K4me1_enhancer	AC006449.1
H3K4me1_enhancer	AC068234.3
H3K4me1_enhancer	LINC02086
H3K4me1_enhancer	AC005821.1
H3K4me1_enhancer	LINC00511
H3K4me1_enhancer	AC007639.1
H3K4me1_enhancer	AP000919.2
H3K4me1_enhancer	AP001025.1
H3K4me1_enhancer	AP000894.4
H3K4me1_enhancer	AC005786.3
H3K4me1_enhancer	AC010519.1
H3K4me1_enhancer	AC010327.4
H3K4me1_enhancer	AC011444.1
H3K4me1_enhancer	MIR3681HG
H3K4me1_enhancer	AC064875.1
H3K4me1_enhancer	AC092153.1
H3K4me1_enhancer	MAP3K20-AS1
H3K4me1_enhancer	AC012459.1
H3K4me1_enhancer	AC073052.2
H3K4me1_enhancer	AC013726.1
H3K4me1_enhancer	AC097713.3
H3K4me1_enhancer	AC105393.2
H3K4me1_enhancer	AC093732.1
H3K4me1_enhancer	EPCAM-DT
H3K4me1_enhancer	AC007880.1
H3K4me1_enhancer	LINC01964
H3K4me1_enhancer	AC012511.2
H3K4me1_enhancer	ID2-AS1
H3K4me1_enhancer	AC082651.1
H3K4me1_enhancer	SDCBP2-AS1
H3K4me1_enhancer	LINC01754
H3K4me1_enhancer	AL133342.1
H3K4me1_enhancer	SMIM25
H3K4me1_enhancer	CBR3-AS1
H3K4me1_enhancer	COL18A1-AS1
H3K4me1_enhancer	AL133493.1
H3K4me1_enhancer	AC004882.1
H3K4me1_enhancer	B4GALT4-AS1
H3K4me1_enhancer	LINC02004
H3K4me1_enhancer	AC093001.2
H3K4me1_enhancer	AC093001.1
H3K4me1_enhancer	AC092944.1
H3K4me1_enhancer	TMEM212-AS1
H3K4me1_enhancer	UBE2E1-AS1
H3K4me1_enhancer	LMCD1-AS1
H3K4me1_enhancer	AC019103.1
H3K4me1_enhancer	SRD5A3-AS1
H3K4me1_enhancer	AC139887.2
H3K4me1_enhancer	ANKRD33B-AS1
H3K4me1_enhancer	MIR3936HG
H3K4me1_enhancer	AC008667.1
H3K4me1_enhancer	SPRY4-AS1
H3K4me1_enhancer	NDST1-AS1
H3K4me1_enhancer	LINC01847
H3K4me1_enhancer	BASP1-AS1
H3K4me1_enhancer	AC008393.1
H3K4me1_enhancer	AC008957.1
H3K4me1_enhancer	GDNF-AS1
H3K4me1_enhancer	AC010457.1
H3K4me1_enhancer	LIFR-AS1
H3K4me1_enhancer	LINC02236
H3K4me1_enhancer	TFAP2A-AS2
H3K4me1_enhancer	AL512380.2
H3K4me1_enhancer	CASC15
H3K4me1_enhancer	SERPINB9P1
H3K4me1_enhancer	HCG20
H3K4me1_enhancer	AL162718.1
H3K4me1_enhancer	AL109615.3
H3K4me1_enhancer	AC073130.2
H3K4me1_enhancer	AC002066.1
H3K4me1_enhancer	AC093627.22
H3K4me1_enhancer	LINC00513
H3K4me1_enhancer	AC016831.7
H3K4me1_enhancer	AC016831.1
H3K4me1_enhancer	AC005586.1
H3K4me1_enhancer	PAXIP1-AS1
H3K4me1_enhancer	AC093627.3
H3K4me1_enhancer	LINC01447
H3K4me1_enhancer	AP001208.1
H3K4me1_enhancer	AP001207.3
H3K4me1_enhancer	AC016074.2
H3K4me1_enhancer	PVT1
H3K4me1_enhancer	AC103758.1
H3K4me1_enhancer	AC134682.1
H3K4me1_enhancer	AC090197.1
H3K4me1_enhancer	AF117829.1
H3K4me1_enhancer	AC087752.3
H3K4me1_enhancer	AL157935.1
H3K4me1_enhancer	AL133476.1
H3K4me1_enhancer	AL135841.1
H3K4me1_enhancer	AL512590.3
H3K4me1_enhancer	LINC00894
H3K4me1_enhancer	LINC01186
H3K4me1_promoter	AL139423.1
H3K4me1_promoter	VAV3-AS1
H3K4me1_promoter	AL158847.1
H3K4me1_promoter	LINC01768
H3K4me1_promoter	AL450468.1
H3K4me1_promoter	AL450468.2
H3K4me1_promoter	RBM15-AS1
H3K4me1_promoter	LAMTOR5-AS1
H3K4me1_promoter	AL358215.3
H3K4me1_promoter	AL049557.1
H3K4me1_promoter	LRIG2-DT
H3K4me1_promoter	SLC16A1-AS1
H3K4me1_promoter	AL137856.1
H3K4me1_promoter	HIPK1-AS1
H3K4me1_promoter	AL445231.1
H3K4me1_promoter	AL157902.1
H3K4me1_promoter	AL592494.2
H3K4me1_promoter	AL162741.1
H3K4me1_promoter	AC254633.1
H3K4me1_promoter	LINC01786
H3K4me1_promoter	MRPL20-AS1
H3K4me1_promoter	AL391244.1
H3K4me1_promoter	LIX1L-AS1
H3K4me1_promoter	AC245407.2
H3K4me1_promoter	AC242426.2
H3K4me1_promoter	LINC01731
H3K4me1_promoter	AC245100.1
H3K4me1_promoter	LINC01138
H3K4me1_promoter	AC245297.3
H3K4me1_promoter	AC244033.2
H3K4me1_promoter	AC242988.1
H3K4me1_promoter	AL356356.1
H3K4me1_promoter	AL590133.2
H3K4me1_promoter	ZNF687-AS1
H3K4me1_promoter	AL391069.1
H3K4me1_promoter	AL391069.2
H3K4me1_promoter	AL365436.2
H3K4me1_promoter	C1orf195
H3K4me1_promoter	AL589765.4
H3K4me1_promoter	TDRKH-AS1
H3K4me1_promoter	AL450992.2
H3K4me1_promoter	AL450992.3
H3K4me1_promoter	AL450992.1
H3K4me1_promoter	FLG-AS1
H3K4me1_promoter	AL031283.2
H3K4me1_promoter	BX470102.1
H3K4me1_promoter	AL162258.1
H3K4me1_promoter	AL162258.2
H3K4me1_promoter	AL358472.2
H3K4me1_promoter	AL031283.1
H3K4me1_promoter	IL6R-AS1
H3K4me1_promoter	AL451085.2
H3K4me1_promoter	AC234582.1
H3K4me1_promoter	RUSC1-AS1
H3K4me1_promoter	AL353807.5
H3K4me1_promoter	AL355388.2
H3K4me1_promoter	AL355388.1
H3K4me1_promoter	AL355388.3
H3K4me1_promoter	AL121992.1
H3K4me1_promoter	AL365181.2
H3K4me1_promoter	AL590666.2
H3K4me1_promoter	AL590666.3
H3K4me1_promoter	AL590666.4
H3K4me1_promoter	AL590666.1
H3K4me1_promoter	SLC25A34-AS1
H3K4me1_promoter	KIRREL1-IT1
H3K4me1_promoter	AL450998.2
H3K4me1_promoter	SNHG28
H3K4me1_promoter	AL590560.3
H3K4me1_promoter	AL691432.4
H3K4me1_promoter	AL121987.2
H3K4me1_promoter	AL139011.1
H3K4me1_promoter	AL590714.1
H3K4me1_promoter	AL691432.2
H3K4me1_promoter	AL592295.5
H3K4me1_promoter	AL592295.4
H3K4me1_promoter	AL592295.3
H3K4me1_promoter	AL831711.1
H3K4me1_promoter	AL590385.2
H3K4me1_promoter	AL451042.2
H3K4me1_promoter	AL451042.1
H3K4me1_promoter	AL450163.1
H3K4me1_promoter	AL499616.1
H3K4me1_promoter	AL592435.1
H3K4me1_promoter	AL356441.1
H3K4me1_promoter	TMCO1-AS1
H3K4me1_promoter	AL359962.3
H3K4me1_promoter	AL031733.2
H3K4me1_promoter	AL023755.1
H3K4me1_promoter	AL135926.1
H3K4me1_promoter	LINC00970
H3K4me1_promoter	AL031726.1
H3K4me1_promoter	Z99572.1
H3K4me1_promoter	AL049569.1
H3K4me1_promoter	Z97200.1
H3K4me1_promoter	LINC02783
H3K4me1_promoter	AL590644.1
H3K4me1_promoter	DNM3OS
H3K4me1_promoter	AL137157.1
H3K4me1_promoter	AL645568.1
H3K4me1_promoter	RCC2-AS1
H3K4me1_promoter	RABGAP1L-DT
H3K4me1_promoter	Z99127.4
H3K4me1_promoter	CRYZL2P-SEC16B
H3K4me1_promoter	RASAL2-AS1
H3K4me1_promoter	AL449106.1
H3K4me1_promoter	AL160286.2
H3K4me1_promoter	AL359853.2
H3K4me1_promoter	AL359853.1
H3K4me1_promoter	AL353708.2
H3K4me1_promoter	AL353708.1
H3K4me1_promoter	AL390718.1
H3K4me1_promoter	KIAA1614-AS1
H3K4me1_promoter	AL162431.1
H3K4me1_promoter	LINC01344
H3K4me1_promoter	AL078644.2
H3K4me1_promoter	LINC01350
H3K4me1_promoter	AL133383.1
H3K4me1_promoter	ERVMER61-1
H3K4me1_promoter	AL929288.1
H3K4me1_promoter	AL109917.1
H3K4me1_promoter	AL137127.1
H3K4me1_promoter	AL390957.1
H3K4me1_promoter	AL353709.1
H3K4me1_promoter	AL031727.2
H3K4me1_promoter	AL450352.1
H3K4me1_promoter	MIR181A1HG
H3K4me1_promoter	LINC01221
H3K4me1_promoter	AC105941.1
H3K4me1_promoter	LINC00862
H3K4me1_promoter	AC104461.1
H3K4me1_promoter	AL359834.1
H3K4me1_promoter	AC096677.1
H3K4me1_promoter	IPO9-AS1
H3K4me1_promoter	AL645504.1
H3K4me1_promoter	AL513217.1
H3K4me1_promoter	ELF3-AS1
H3K4me1_promoter	AL691482.3
H3K4me1_promoter	AC098934.4
H3K4me1_promoter	AC105940.2
H3K4me1_promoter	AC105940.1
H3K4me1_promoter	LINC01141
H3K4me1_promoter	AL606489.1
H3K4me1_promoter	AL139254.2
H3K4me1_promoter	AC096675.1
H3K4me1_promoter	AL391845.1
H3K4me1_promoter	AC119673.1
H3K4me1_promoter	AC119673.2
H3K4me1_promoter	AC244035.1
H3K4me1_promoter	AL596218.1
H3K4me1_promoter	AL663074.1
H3K4me1_promoter	MIR29B2CHG
H3K4me1_promoter	AC092017.4
H3K4me1_promoter	LINC00467
H3K4me1_promoter	AL356310.1
H3K4me1_promoter	LINC01693
H3K4me1_promoter	AC096637.2
H3K4me1_promoter	AC096637.1
H3K4me1_promoter	LPGAT1-AS1
H3K4me1_promoter	LINC02771
H3K4me1_promoter	AC092803.2
H3K4me1_promoter	AC092803.1
H3K4me1_promoter	AC092803.4
H3K4me1_promoter	AL031728.1
H3K4me1_promoter	LINC02596
H3K4me1_promoter	TGFB2-AS1
H3K4me1_promoter	C1orf143
H3K4me1_promoter	LYPLAL1-DT
H3K4me1_promoter	AL590556.3
H3K4me1_promoter	LINC01635
H3K4me1_promoter	LINC00339
H3K4me1_promoter	AL392172.1
H3K4me1_promoter	AC093152.1
H3K4me1_promoter	AC092809.2
H3K4me1_promoter	AC099066.2
H3K4me1_promoter	AL591895.1
H3K4me1_promoter	AL512343.2
H3K4me1_promoter	AL359732.1
H3K4me1_promoter	LINC01641
H3K4me1_promoter	AL731702.1
H3K4me1_promoter	OBSCN-AS1
H3K4me1_promoter	AL353593.1
H3K4me1_promoter	AL670729.1
H3K4me1_promoter	AL139288.1
H3K4me1_promoter	LINC02814
H3K4me1_promoter	AL162595.2
H3K4me1_promoter	AL162595.1
H3K4me1_promoter	AL121990.1
H3K4me1_promoter	AL031428.1
H3K4me1_promoter	AL118511.1
H3K4me1_promoter	AL445524.1
H3K4me1_promoter	AL590822.3
H3K4me1_promoter	AL663058.2
H3K4me1_promoter	AL122008.3
H3K4me1_promoter	AL355472.2
H3K4me1_promoter	AL161640.3
H3K4me1_promoter	AL161640.1
H3K4me1_promoter	AL160408.1
H3K4me1_promoter	AL160408.4
H3K4me1_promoter	AL160408.6
H3K4me1_promoter	LINC01132
H3K4me1_promoter	AL391832.4
H3K4me1_promoter	AL391832.2
H3K4me1_promoter	LINC01348
H3K4me1_promoter	AL732292.2
H3K4me1_promoter	AL357556.4
H3K4me1_promoter	AL450043.1
H3K4me1_promoter	MDS2
H3K4me1_promoter	AL139161.1
H3K4me1_promoter	LINC02768
H3K4me1_promoter	AL359921.2
H3K4me1_promoter	AL359921.1
H3K4me1_promoter	ELOA-AS1
H3K4me1_promoter	AL591178.1
H3K4me1_promoter	AL591178.2
H3K4me1_promoter	AL133390.1
H3K4me1_promoter	LINC02800
H3K4me1_promoter	AL591686.2
H3K4me1_promoter	AL591686.1
H3K4me1_promoter	AL138902.1
H3K4me1_promoter	LINC02774
H3K4me1_promoter	RCAN3AS
H3K4me1_promoter	AL591623.1
H3K4me1_promoter	AL591848.2
H3K4me1_promoter	AL445648.1
H3K4me1_promoter	AL627095.2
H3K4me1_promoter	C1orf229
H3K4me1_promoter	AL390728.5
H3K4me1_promoter	AL672291.1
H3K4me1_promoter	AL139246.4
H3K4me1_promoter	AL050344.1
H3K4me1_promoter	AL031432.4
H3K4me1_promoter	AL031432.5
H3K4me1_promoter	AL031432.3
H3K4me1_promoter	AL139246.5
H3K4me1_promoter	TNFRSF14-AS1
H3K4me1_promoter	AL139246.3
H3K4me1_promoter	AL033528.2
H3K4me1_promoter	AL512408.1
H3K4me1_promoter	AL590640.1
H3K4me1_promoter	BX293535.1
H3K4me1_promoter	LINC02574
H3K4me1_promoter	AL445490.1
H3K4me1_promoter	AL020997.5
H3K4me1_promoter	AL512288.1
H3K4me1_promoter	LINC01715
H3K4me1_promoter	AC092265.1
H3K4me1_promoter	PRDM16-DT
H3K4me1_promoter	MATN1-AS1
H3K4me1_promoter	LINC01226
H3K4me1_promoter	AC114488.1
H3K4me1_promoter	AC114488.2
H3K4me1_promoter	AL354919.2
H3K4me1_promoter	AL136115.2
H3K4me1_promoter	AL136115.3
H3K4me1_promoter	AL445248.1
H3K4me1_promoter	AL049795.1
H3K4me1_promoter	AC114489.1
H3K4me1_promoter	AL031602.2
H3K4me1_promoter	AL020995.1
H3K4me1_promoter	AL354743.2
H3K4me1_promoter	AL513327.1
H3K4me1_promoter	AL354743.1
H3K4me1_promoter	AL121988.1
H3K4me1_promoter	AC004865.2
H3K4me1_promoter	AL138787.2
H3K4me1_promoter	AL513320.1
H3K4me1_promoter	AL136528.1
H3K4me1_promoter	AL136528.2
H3K4me1_promoter	AL353604.1
H3K4me1_promoter	LINC01137
H3K4me1_promoter	AL513220.1
H3K4me1_promoter	LINC02786
H3K4me1_promoter	AL139260.2
H3K4me1_promoter	AL139260.1
H3K4me1_promoter	LINC01134
H3K4me1_promoter	AL442071.2
H3K4me1_promoter	PABPC4-AS1
H3K4me1_promoter	AL033527.4
H3K4me1_promoter	AL031289.2
H3K4me1_promoter	AC119677.1
H3K4me1_promoter	SLFNL1-AS1
H3K4me1_promoter	AC093151.3
H3K4me1_promoter	AC093151.8
H3K4me1_promoter	AC096540.1
H3K4me1_promoter	AC098484.4
H3K4me1_promoter	AC098484.2
H3K4me1_promoter	AL512353.1
H3K4me1_promoter	AC099795.1
H3K4me1_promoter	SLC2A1-AS1
H3K4me1_promoter	AL139289.3
H3K4me1_promoter	AL139289.2
H3K4me1_promoter	KDM4A-AS1
H3K4me1_promoter	AL451062.1
H3K4me1_promoter	AL357079.1
H3K4me1_promoter	AL357079.2
H3K4me1_promoter	AL139220.2
H3K4me1_promoter	AL358075.2
H3K4me1_promoter	FOXD2-AS1
H3K4me1_promoter	LINC01738
H3K4me1_promoter	TTC39A-AS1
H3K4me1_promoter	AC104170.1
H3K4me1_promoter	AL445685.1
H3K4me1_promoter	AL513218.2
H3K4me1_promoter	AL591167.1
H3K4me1_promoter	AL445183.2
H3K4me1_promoter	AL606760.3
H3K4me1_promoter	AL606760.1
H3K4me1_promoter	AL355483.2
H3K4me1_promoter	AC096536.3
H3K4me1_promoter	MIR4422HG
H3K4me1_promoter	AL603840.1
H3K4me1_promoter	AC119674.1
H3K4me1_promoter	AL136985.3
H3K4me1_promoter	LINC01135
H3K4me1_promoter	AL136985.1
H3K4me1_promoter	LINC02777
H3K4me1_promoter	LINC01358
H3K4me1_promoter	AC093425.1
H3K4me1_promoter	NFIA-AS2
H3K4me1_promoter	AC099791.4
H3K4me1_promoter	LINC00337
H3K4me1_promoter	FOXD3-AS1
H3K4me1_promoter	AL031848.2
H3K4me1_promoter	LINC01359
H3K4me1_promoter	LINC01672
H3K4me1_promoter	GNG12-AS1
H3K4me1_promoter	CAMTA1-DT
H3K4me1_promoter	DEPDC1-AS1
H3K4me1_promoter	AL353771.1
H3K4me1_promoter	AL513166.1
H3K4me1_promoter	NEXN-AS1
H3K4me1_promoter	AL034417.4
H3K4me1_promoter	AL034417.2
H3K4me1_promoter	LINC01714
H3K4me1_promoter	LINC01128
H3K4me1_promoter	AL359504.2
H3K4me1_promoter	AL359762.3
H3K4me1_promoter	AL359762.1
H3K4me1_promoter	LINC01555
H3K4me1_promoter	AL078459.1
H3K4me1_promoter	AC092807.3
H3K4me1_promoter	AC092807.2
H3K4me1_promoter	AC092807.1
H3K4me1_promoter	AL049597.2
H3K4me1_promoter	AL121989.1
H3K4me1_promoter	FAM41C
H3K4me1_promoter	LINC02801
H3K4me1_promoter	PKN2-AS1
H3K4me1_promoter	AC099063.4
H3K4me1_promoter	AL596214.1
H3K4me1_promoter	LRRC8C-DT
H3K4me1_promoter	AC093423.2
H3K4me1_promoter	AC099568.2
H3K4me1_promoter	AL627316.1
H3K4me1_promoter	AL645608.6
H3K4me1_promoter	LINC01763
H3K4me1_promoter	AL645608.2
H3K4me1_promoter	LINC02593
H3K4me1_promoter	MIR34AHG
H3K4me1_promoter	LNCTAM34A
H3K4me1_promoter	AL109613.1
H3K4me1_promoter	AL049796.1
H3K4me1_promoter	ARHGAP29-AS1
H3K4me1_promoter	LINC02606
H3K4me1_promoter	AC097059.1
H3K4me1_promoter	AC105942.1
H3K4me1_promoter	AC092802.1
H3K4me1_promoter	LINC01787
H3K4me1_promoter	PIK3CD-AS2
H3K4me1_promoter	AL645608.7
H3K4me1_promoter	AL139819.1
H3K4me1_promoter	OLMALINC
H3K4me1_promoter	AL133215.2
H3K4me1_promoter	TLX1NB
H3K4me1_promoter	AL133387.1
H3K4me1_promoter	AC010789.2
H3K4me1_promoter	KCNIP2-AS1
H3K4me1_promoter	RPARP-AS1
H3K4me1_promoter	AL139339.2
H3K4me1_promoter	AL139339.1
H3K4me1_promoter	NEURL1-AS1
H3K4me1_promoter	AL121929.3
H3K4me1_promoter	AL162742.1
H3K4me1_promoter	ITPRIP-AS1
H3K4me1_promoter	CFAP58-DT
H3K4me1_promoter	IDI2-AS1
H3K4me1_promoter	ADD3-AS1
H3K4me1_promoter	AL355512.1
H3K4me1_promoter	AL136368.1
H3K4me1_promoter	PDCD4-AS1
H3K4me1_promoter	AL158212.5
H3K4me1_promoter	AL137025.1
H3K4me1_promoter	AL512631.2
H3K4me1_promoter	MIR3663HG
H3K4me1_promoter	AC005871.2
H3K4me1_promoter	EMX2OS
H3K4me1_promoter	CASC2
H3K4me1_promoter	AL354863.1
H3K4me1_promoter	LINC00867
H3K4me1_promoter	AL157388.1
H3K4me1_promoter	GRK5-IT1
H3K4me1_promoter	WDR11-AS1
H3K4me1_promoter	AC010998.1
H3K4me1_promoter	AC063960.1
H3K4me1_promoter	AC063960.2
H3K4me1_promoter	BX842242.1
H3K4me1_promoter	AL357127.1
H3K4me1_promoter	AL445237.1
H3K4me1_promoter	FAM53B-AS1
H3K4me1_promoter	AL158835.1
H3K4me1_promoter	EDRF1-DT
H3K4me1_promoter	AL158835.3
H3K4me1_promoter	AL589787.1
H3K4me1_promoter	AL162274.1
H3K4me1_promoter	AL451069.3
H3K4me1_promoter	C10orf91
H3K4me1_promoter	LINC01166
H3K4me1_promoter	LINC01168
H3K4me1_promoter	ADGRA1-AS1
H3K4me1_promoter	AL592071.1
H3K4me1_promoter	AL360181.1
H3K4me1_promoter	AL365215.2
H3K4me1_promoter	VIM-AS1
H3K4me1_promoter	AL133415.1
H3K4me1_promoter	ST8SIA6-AS1
H3K4me1_promoter	NEBL-AS1
H3K4me1_promoter	LINC02643
H3K4me1_promoter	MIR1915HG
H3K4me1_promoter	AL512598.1
H3K4me1_promoter	AL512598.2
H3K4me1_promoter	AL160291.1
H3K4me1_promoter	MPP7-DT
H3K4me1_promoter	AL731533.3
H3K4me1_promoter	AL731533.2
H3K4me1_promoter	AL359546.1
H3K4me1_promoter	AL161935.1
H3K4me1_promoter	AL451164.1
H3K4me1_promoter	LINC02668
H3K4me1_promoter	AL391839.1
H3K4me1_promoter	AL391839.3
H3K4me1_promoter	ITGB1-DT
H3K4me1_promoter	LINC02669
H3K4me1_promoter	AL117336.2
H3K4me1_promoter	AL450322.2
H3K4me1_promoter	LINC02660
H3K4me1_promoter	AC025822.1
H3K4me1_promoter	AC025822.2
H3K4me1_promoter	LINC00702
H3K4me1_promoter	AL022344.1
H3K4me1_promoter	AC010864.1
H3K4me1_promoter	AC068707.1
H3K4me1_promoter	AL450326.1
H3K4me1_promoter	AL450326.3
H3K4me1_promoter	ZNF32-AS3
H3K4me1_promoter	TMEM72-AS1
H3K4me1_promoter	AL353801.1
H3K4me1_promoter	AC022535.2
H3K4me1_promoter	C10orf25
H3K4me1_promoter	AC244230.2
H3K4me1_promoter	MANCR
H3K4me1_promoter	LINC00705
H3K4me1_promoter	AL591684.2
H3K4me1_promoter	AC018978.1
H3K4me1_promoter	TIMM23B-AGAP6
H3K4me1_promoter	AC069547.2
H3K4me1_promoter	SGMS1-AS1
H3K4me1_promoter	AC022537.1
H3K4me1_promoter	PRKG1-AS1
H3K4me1_promoter	LNCAROD
H3K4me1_promoter	LINC02672
H3K4me1_promoter	AL732437.3
H3K4me1_promoter	LINC02657
H3K4me1_promoter	AL355474.1
H3K4me1_promoter	AL592430.2
H3K4me1_promoter	TMEM26-AS1
H3K4me1_promoter	LINC02625
H3K4me1_promoter	AC024597.1
H3K4me1_promoter	AC024598.1
H3K4me1_promoter	AC022387.2
H3K4me1_promoter	AC013287.1
H3K4me1_promoter	AL592466.1
H3K4me1_promoter	LINC01515
H3K4me1_promoter	AL359844.1
H3K4me1_promoter	AL596223.1
H3K4me1_promoter	AC073176.2
H3K4me1_promoter	AC073370.1
H3K4me1_promoter	AC022392.1
H3K4me1_promoter	DDIT4-AS1
H3K4me1_promoter	DNAJC9-AS1
H3K4me1_promoter	AC016394.1
H3K4me1_promoter	AC073389.2
H3K4me1_promoter	AL596247.1
H3K4me1_promoter	ZNF503-AS1
H3K4me1_promoter	AC010997.3
H3K4me1_promoter	ZNF503-AS2
H3K4me1_promoter	KCNMA1-AS3
H3K4me1_promoter	DLG5-AS1
H3K4me1_promoter	LINC00595
H3K4me1_promoter	AC012560.1
H3K4me1_promoter	AL583852.1
H3K4me1_promoter	ZMIZ1-AS1
H3K4me1_promoter	AL133481.1
H3K4me1_promoter	LINC00857
H3K4me1_promoter	AC022028.2
H3K4me1_promoter	AL844892.2
H3K4me1_promoter	AL731569.1
H3K4me1_promoter	AC067750.1
H3K4me1_promoter	ADIRF-AS1
H3K4me1_promoter	AL136982.7
H3K4me1_promoter	AGAP11
H3K4me1_promoter	NUTM2A-AS1
H3K4me1_promoter	LINC00863
H3K4me1_promoter	AL355334.2
H3K4me1_promoter	AL138767.3
H3K4me1_promoter	AL138767.1
H3K4me1_promoter	ACTA2-AS1
H3K4me1_promoter	AL157394.3
H3K4me1_promoter	LINC02676
H3K4me1_promoter	AL353751.1
H3K4me1_promoter	SLC16A12-AS1
H3K4me1_promoter	LINC02653
H3K4me1_promoter	AL359198.1
H3K4me1_promoter	AL358613.3
H3K4me1_promoter	AL358613.2
H3K4me1_promoter	AL359878.2
H3K4me1_promoter	PLCE1-AS2
H3K4me1_promoter	AL139118.1
H3K4me1_promoter	AL157834.2
H3K4me1_promoter	ENTPD1-AS1
H3K4me1_promoter	AL512424.1
H3K4me1_promoter	AL355490.2
H3K4me1_promoter	LINC00866
H3K4me1_promoter	AL139243.1
H3K4me1_promoter	AL359878.1
H3K4me1_promoter	AL391684.1
H3K4me1_promoter	AL353719.1
H3K4me1_promoter	AL133353.1
H3K4me1_promoter	DNMBP-AS1
H3K4me1_promoter	AP001351.1
H3K4me1_promoter	AC100763.1
H3K4me1_promoter	AP001527.1
H3K4me1_promoter	AP001527.2
H3K4me1_promoter	AP001830.1
H3K4me1_promoter	AP001830.2
H3K4me1_promoter	AP000851.1
H3K4me1_promoter	MRVI1-AS1
H3K4me1_promoter	LINC02688
H3K4me1_promoter	AP002433.1
H3K4me1_promoter	ZBED5-AS1
H3K4me1_promoter	AC069360.1
H3K4me1_promoter	LINC02752
H3K4me1_promoter	LINC02732
H3K4me1_promoter	AP002884.1
H3K4me1_promoter	LINC02762
H3K4me1_promoter	AP000802.1
H3K4me1_promoter	AP000880.1
H3K4me1_promoter	APOA1-AS
H3K4me1_promoter	AP000892.1
H3K4me1_promoter	AP000757.2
H3K4me1_promoter	AP001267.1
H3K4me1_promoter	AP001267.4
H3K4me1_promoter	AP001267.2
H3K4me1_promoter	AP001267.3
H3K4me1_promoter	AP004609.3
H3K4me1_promoter	CCDC84-DT
H3K4me1_promoter	AP003396.1
H3K4me1_promoter	USP2-AS1
H3K4me1_promoter	AP003396.3
H3K4me1_promoter	AP003390.1
H3K4me1_promoter	AP000679.1
H3K4me1_promoter	LINC02547
H3K4me1_promoter	AC124276.1
H3K4me1_promoter	AC124276.2
H3K4me1_promoter	AP000977.1
H3K4me1_promoter	AP001977.1
H3K4me1_promoter	AC061979.1
H3K4me1_promoter	MIR100HG
H3K4me1_promoter	AP002762.2
H3K4me1_promoter	AP000866.5
H3K4me1_promoter	AP000866.6
H3K4me1_promoter	AP000866.1
H3K4me1_promoter	AC009806.1
H3K4me1_promoter	AP000842.2
H3K4me1_promoter	AP001318.2
H3K4me1_promoter	GSEC
H3K4me1_promoter	AC107881.1
H3K4me1_promoter	LINC02725
H3K4me1_promoter	LINC02098
H3K4me1_promoter	AP001122.1
H3K4me1_promoter	AP003500.1
H3K4me1_promoter	LINC01395
H3K4me1_promoter	LINC00167
H3K4me1_promoter	ZBTB44-DT
H3K4me1_promoter	AP003486.2
H3K4me1_promoter	LINC02551
H3K4me1_promoter	TOLLIP-AS1
H3K4me1_promoter	LINC02731
H3K4me1_promoter	LINC02689
H3K4me1_promoter	AP003062.2
H3K4me1_promoter	LINC02697
H3K4me1_promoter	KRTAP5-AS1
H3K4me1_promoter	AC068580.5
H3K4me1_promoter	AC055860.1
H3K4me1_promoter	AC103974.1
H3K4me1_promoter	AC103974.2
H3K4me1_promoter	CSRP3-AS1
H3K4me1_promoter	IGF2-AS
H3K4me1_promoter	AC006299.1
H3K4me1_promoter	KCNQ1OT1
H3K4me1_promoter	BBOX1-AS1
H3K4me1_promoter	AC100771.2
H3K4me1_promoter	BDNF-AS
H3K4me1_promoter	AC103796.1
H3K4me1_promoter	AC136475.3
H3K4me1_promoter	LINC02742
H3K4me1_promoter	AC108448.3
H3K4me1_promoter	PAUPAR
H3K4me1_promoter	AC109309.1
H3K4me1_promoter	AC136475.1
H3K4me1_promoter	AC136475.7
H3K4me1_promoter	AC136475.5
H3K4me1_promoter	AC123788.1
H3K4me1_promoter	AL049629.1
H3K4me1_promoter	FBXO3-DT
H3K4me1_promoter	LINC02707
H3K4me1_promoter	AL356215.1
H3K4me1_promoter	CD44-AS1
H3K4me1_promoter	AC090625.2
H3K4me1_promoter	AL136146.2
H3K4me1_promoter	AC090587.1
H3K4me1_promoter	AC090587.2
H3K4me1_promoter	AC087276.2
H3K4me1_promoter	AC068205.1
H3K4me1_promoter	AC068205.2
H3K4me1_promoter	AC087521.2
H3K4me1_promoter	AC087521.1
H3K4me1_promoter	AC087521.3
H3K4me1_promoter	TSPAN18-AS1
H3K4me1_promoter	AC044839.3
H3K4me1_promoter	LINC02710
H3K4me1_promoter	LINC02489
H3K4me1_promoter	AC127035.1
H3K4me1_promoter	AC018410.2
H3K4me1_promoter	AC090559.1
H3K4me1_promoter	AC090559.2
H3K4me1_promoter	KF459542.1
H3K4me1_promoter	AP006284.1
H3K4me1_promoter	MIR210HG
H3K4me1_promoter	AP000662.1
H3K4me1_promoter	AP003778.1
H3K4me1_promoter	AP000442.1
H3K4me1_promoter	AP000640.2
H3K4me1_promoter	AP000777.2
H3K4me1_promoter	AP000777.3
H3K4me1_promoter	AP003721.4
H3K4me1_promoter	AP003721.3
H3K4me1_promoter	AP003721.1
H3K4me1_promoter	AP002754.1
H3K4me1_promoter	LINC02733
H3K4me1_promoter	AP002793.1
H3K4me1_promoter	AP003306.1
H3K4me1_promoter	AP003064.2
H3K4me1_promoter	AP001363.1
H3K4me1_promoter	AP001160.1
H3K4me1_promoter	AC068733.3
H3K4me1_promoter	AP000721.2
H3K4me1_promoter	AP006333.2
H3K4me1_promoter	AP001453.1
H3K4me1_promoter	KCNK4-TEX40
H3K4me1_promoter	AP003774.2
H3K4me1_promoter	LINC02724
H3K4me1_promoter	AP003068.1
H3K4me1_promoter	AP003068.2
H3K4me1_promoter	AP000944.6
H3K4me1_promoter	AP000944.7
H3K4me1_promoter	NEAT1
H3K4me1_promoter	LINC02736
H3K4me1_promoter	AP000769.2
H3K4me1_promoter	MALAT1
H3K4me1_promoter	AP001107.2
H3K4me1_promoter	AP001107.1
H3K4me1_promoter	AP001107.3
H3K4me1_promoter	AP001107.6
H3K4me1_promoter	AP001107.9
H3K4me1_promoter	AP002748.4
H3K4me1_promoter	AP003419.2
H3K4me1_promoter	AP003419.3
H3K4me1_promoter	RPS6KB2-AS1
H3K4me1_promoter	C11orf72
H3K4me1_promoter	AP003385.3
H3K4me1_promoter	AC004923.4
H3K4me1_promoter	AP002813.1
H3K4me1_promoter	LINC02701
H3K4me1_promoter	AP003071.4
H3K4me1_promoter	MRGPRF-AS1
H3K4me1_promoter	AP003071.1
H3K4me1_promoter	AP003071.2
H3K4me1_promoter	AC087280.2
H3K4me1_promoter	AP000439.2
H3K4me1_promoter	AP000439.1
H3K4me1_promoter	LINC01488
H3K4me1_promoter	AP003555.2
H3K4me1_promoter	AP000879.2
H3K4me1_promoter	AP002336.2
H3K4me1_promoter	AP000487.1
H3K4me1_promoter	AP001271.1
H3K4me1_promoter	AP006621.4
H3K4me1_promoter	AP002387.2
H3K4me1_promoter	ALG1L9P
H3K4me1_promoter	AP003065.1
H3K4me1_promoter	ARAP1-AS1
H3K4me1_promoter	AP002381.2
H3K4me1_promoter	AP002761.4
H3K4me1_promoter	AP002761.3
H3K4me1_promoter	AP003717.1
H3K4me1_promoter	AP003717.4
H3K4me1_promoter	AP001372.1
H3K4me1_promoter	AP001085.1
H3K4me1_promoter	AP001372.2
H3K4me1_promoter	AP001972.1
H3K4me1_promoter	AP001972.2
H3K4me1_promoter	AP001922.5
H3K4me1_promoter	AP001922.1
H3K4me1_promoter	UVRAG-DT
H3K4me1_promoter	LINC02757
H3K4me1_promoter	AP003119.2
H3K4me1_promoter	AP003680.1
H3K4me1_promoter	AP006621.3
H3K4me1_promoter	KCTD21-AS1
H3K4me1_promoter	AP003086.1
H3K4me1_promoter	AC044810.2
H3K4me1_promoter	AP003464.1
H3K4me1_promoter	MIR4300HG
H3K4me1_promoter	AP000893.2
H3K4me1_promoter	AP001767.3
H3K4me1_promoter	RAB30-DT
H3K4me1_promoter	AP006621.1
H3K4me1_promoter	AP006623.1
H3K4me1_promoter	LINC02695
H3K4me1_promoter	AP001831.1
H3K4me1_promoter	AP003059.2
H3K4me1_promoter	AP001528.1
H3K4me1_promoter	FZD4-DT
H3K4me1_promoter	AC026894.1
H3K4me1_promoter	TMEM9B-AS1
H3K4me1_promoter	AP000943.2
H3K4me1_promoter	AP000943.1
H3K4me1_promoter	LINC02700
H3K4me1_promoter	AP002383.2
H3K4me1_promoter	AP000787.1
H3K4me1_promoter	AP000820.2
H3K4me1_promoter	JRKL-AS1
H3K4me1_promoter	LINC02709
H3K4me1_promoter	SBF2-AS1
H3K4me1_promoter	AC011092.2
H3K4me1_promoter	AC011092.3
H3K4me1_promoter	LINC02401
H3K4me1_promoter	AC084364.3
H3K4me1_promoter	AC022075.1
H3K4me1_promoter	AC012555.1
H3K4me1_promoter	LINC02385
H3K4me1_promoter	AC089983.2
H3K4me1_promoter	AC089983.1
H3K4me1_promoter	AC011595.1
H3K4me1_promoter	AC079385.1
H3K4me1_promoter	AC078929.1
H3K4me1_promoter	LINC01498
H3K4me1_promoter	AC007569.1
H3K4me1_promoter	AC087893.2
H3K4me1_promoter	AC007637.1
H3K4me1_promoter	AC144548.1
H3K4me1_promoter	AC002375.1
H3K4me1_promoter	LINC02356
H3K4me1_promoter	ATXN2-AS
H3K4me1_promoter	MAPKAPK5-AS1
H3K4me1_promoter	AC073575.2
H3K4me1_promoter	AC004551.1
H3K4me1_promoter	AC089999.1
H3K4me1_promoter	LHX5-AS1
H3K4me1_promoter	AC026765.4
H3K4me1_promoter	AC026765.3
H3K4me1_promoter	AC078950.1
H3K4me1_promoter	AC130895.1
H3K4me1_promoter	AC079384.2
H3K4me1_promoter	AC079384.1
H3K4me1_promoter	LINC02457
H3K4me1_promoter	LINC00173
H3K4me1_promoter	AC125603.3
H3K4me1_promoter	AC125603.2
H3K4me1_promoter	TESC-AS1
H3K4me1_promoter	AC002070.1
H3K4me1_promoter	PXN-AS1
H3K4me1_promoter	AC004263.2
H3K4me1_promoter	NRAV
H3K4me1_promoter	HNF1A-AS1
H3K4me1_promoter	KDM2B-DT
H3K4me1_promoter	AC084018.2
H3K4me1_promoter	LINC01089
H3K4me1_promoter	AC084018.1
H3K4me1_promoter	AC069503.4
H3K4me1_promoter	AC156455.1
H3K4me1_promoter	CLIP1-AS1
H3K4me1_promoter	AC127002.2
H3K4me1_promoter	AC027290.1
H3K4me1_promoter	AC026362.1
H3K4me1_promoter	LOH12CR2
H3K4me1_promoter	AC068790.8
H3K4me1_promoter	AC073592.1
H3K4me1_promoter	AC008115.2
H3K4me1_promoter	GPRC5D-AS1
H3K4me1_promoter	LINC01257
H3K4me1_promoter	AC131009.2
H3K4me1_promoter	AC138466.3
H3K4me1_promoter	AC138466.1
H3K4me1_promoter	AC148477.4
H3K4me1_promoter	AC135586.2
H3K4me1_promoter	AC022276.1
H3K4me1_promoter	LINC00942
H3K4me1_promoter	AC007406.3
H3K4me1_promoter	LINC00940
H3K4me1_promoter	AC019209.3
H3K4me1_promoter	RASSF8-AS1
H3K4me1_promoter	AC022509.5
H3K4me1_promoter	AC022509.2
H3K4me1_promoter	AC022509.1
H3K4me1_promoter	AC023051.1
H3K4me1_promoter	AC087257.1
H3K4me1_promoter	AC009509.1
H3K4me1_promoter	ITFG2-AS1
H3K4me1_promoter	AC008011.2
H3K4me1_promoter	AC022364.1
H3K4me1_promoter	AC012150.1
H3K4me1_promoter	AC012673.1
H3K4me1_promoter	AC010198.1
H3K4me1_promoter	LINC00941
H3K4me1_promoter	AC010198.2
H3K4me1_promoter	DDX11-AS1
H3K4me1_promoter	LINC02387
H3K4me1_promoter	DENND5B-AS1
H3K4me1_promoter	AC068774.1
H3K4me1_promoter	AC023157.3
H3K4me1_promoter	LINC02422
H3K4me1_promoter	AC048344.4
H3K4me1_promoter	AC046130.1
H3K4me1_promoter	AC006197.2
H3K4me1_promoter	LINC02451
H3K4me1_promoter	LINC02450
H3K4me1_promoter	AC012038.1
H3K4me1_promoter	AC009248.2
H3K4me1_promoter	AC025031.4
H3K4me1_promoter	AC008014.1
H3K4me1_promoter	AC008035.1
H3K4me1_promoter	AC008083.2
H3K4me1_promoter	AC004241.1
H3K4me1_promoter	AC004241.4
H3K4me1_promoter	AC004466.2
H3K4me1_promoter	AC121338.1
H3K4me1_promoter	AC004801.4
H3K4me1_promoter	AC004801.3
H3K4me1_promoter	AC024257.3
H3K4me1_promoter	AC090115.1
H3K4me1_promoter	DDN-AS1
H3K4me1_promoter	AC011603.1
H3K4me1_promoter	AC011603.2
H3K4me1_promoter	AC010173.1
H3K4me1_promoter	AC125611.3
H3K4me1_promoter	AC125611.4
H3K4me1_promoter	AC020612.4
H3K4me1_promoter	BCDIN3D-AS1
H3K4me1_promoter	LINC02395
H3K4me1_promoter	AC025154.2
H3K4me1_promoter	AC074032.1
H3K4me1_promoter	AC008147.2
H3K4me1_promoter	AC008147.1
H3K4me1_promoter	AC025259.1
H3K4me1_promoter	LINC00592
H3K4me1_promoter	C12orf80
H3K4me1_promoter	AC021066.1
H3K4me1_promoter	AC121757.1
H3K4me1_promoter	AC068888.1
H3K4me1_promoter	AC023509.1
H3K4me1_promoter	AC023509.3
H3K4me1_promoter	AC023509.6
H3K4me1_promoter	AC076968.2
H3K4me1_promoter	CISTR
H3K4me1_promoter	AC076968.1
H3K4me1_promoter	HOXC13-AS
H3K4me1_promoter	HOTAIR
H3K4me1_promoter	HOXC-AS3
H3K4me1_promoter	AC012531.1
H3K4me1_promoter	AC012531.2
H3K4me1_promoter	AC023794.1
H3K4me1_promoter	LINC02381
H3K4me1_promoter	AC023794.2
H3K4me1_promoter	SCAT2
H3K4me1_promoter	AC078778.1
H3K4me1_promoter	AC079313.2
H3K4me1_promoter	AC079313.1
H3K4me1_promoter	AC009779.2
H3K4me1_promoter	AC025162.2
H3K4me1_promoter	AC034102.4
H3K4me1_promoter	AC034102.7
H3K4me1_promoter	AC034102.6
H3K4me1_promoter	AC034102.5
H3K4me1_promoter	AC073896.5
H3K4me1_promoter	AC022506.2
H3K4me1_promoter	AGAP2-AS1
H3K4me1_promoter	AC083805.1
H3K4me1_promoter	AC087883.2
H3K4me1_promoter	AC048341.1
H3K4me1_promoter	AC021054.1
H3K4me1_promoter	AC020611.2
H3K4me1_promoter	AC025576.3
H3K4me1_promoter	CD27-AS1
H3K4me1_promoter	AC078962.4
H3K4me1_promoter	AC078962.1
H3K4me1_promoter	AC026124.1
H3K4me1_promoter	AC006064.4
H3K4me1_promoter	AC025419.1
H3K4me1_promoter	LINC02454
H3K4me1_promoter	AC090023.2
H3K4me1_promoter	AC107308.1
H3K4me1_promoter	HMGA2-AS1
H3K4me1_promoter	AC090673.1
H3K4me1_promoter	LLPH-DT
H3K4me1_promoter	IFNG-AS1
H3K4me1_promoter	LINC02384
H3K4me1_promoter	AC090061.1
H3K4me1_promoter	AC020656.2
H3K4me1_promoter	U47924.2
H3K4me1_promoter	AC025263.1
H3K4me1_promoter	C1RL-AS1
H3K4me1_promoter	TRHDE-AS1
H3K4me1_promoter	AC121761.1
H3K4me1_promoter	AC078923.1
H3K4me1_promoter	AC078820.2
H3K4me1_promoter	AC011611.2
H3K4me1_promoter	AC011611.4
H3K4me1_promoter	AC107032.2
H3K4me1_promoter	AC124784.1
H3K4me1_promoter	AC027288.3
H3K4me1_promoter	AC006511.6
H3K4me1_promoter	AC073569.2
H3K4me1_promoter	PPP1R12A-AS1
H3K4me1_promoter	AC010201.3
H3K4me1_promoter	AC009522.1
H3K4me1_promoter	LINC02399
H3K4me1_promoter	LINC02822
H3K4me1_promoter	LINC01619
H3K4me1_promoter	AC123512.1
H3K4me1_promoter	AC025164.1
H3K4me1_promoter	SOCS2-AS1
H3K4me1_promoter	AC012085.2
H3K4me1_promoter	CEP83-DT
H3K4me1_promoter	AC090001.1
H3K4me1_promoter	AC007513.1
H3K4me1_promoter	AC010186.1
H3K4me1_promoter	AC010186.4
H3K4me1_promoter	AC092821.3
H3K4me1_promoter	AC007656.2
H3K4me1_promoter	RMST
H3K4me1_promoter	AC078916.1
H3K4me1_promoter	AL353697.1
H3K4me1_promoter	AL138701.2
H3K4me1_promoter	LINC00460
H3K4me1_promoter	AL161431.1
H3K4me1_promoter	LINC00346
H3K4me1_promoter	AL442128.2
H3K4me1_promoter	AL139384.1
H3K4me1_promoter	ATP11A-AS1
H3K4me1_promoter	GAS6-AS1
H3K4me1_promoter	RASA3-IT1
H3K4me1_promoter	LATS2-AS1
H3K4me1_promoter	AL159978.1
H3K4me1_promoter	AL160035.1
H3K4me1_promoter	USP12-AS1
H3K4me1_promoter	USP12-AS2
H3K4me1_promoter	LINC02340
H3K4me1_promoter	LINC01079
H3K4me1_promoter	PLUT
H3K4me1_promoter	PAN3-AS1
H3K4me1_promoter	LINC00426
H3K4me1_promoter	AL353648.1
H3K4me1_promoter	LINC00398
H3K4me1_promoter	TEX26-AS1
H3K4me1_promoter	AL137247.2
H3K4me1_promoter	STARD13-AS
H3K4me1_promoter	AL354696.2
H3K4me1_promoter	VWA8-AS1
H3K4me1_promoter	TUSC8
H3K4me1_promoter	AL356515.1
H3K4me1_promoter	AL359706.1
H3K4me1_promoter	TPT1-AS1
H3K4me1_promoter	AL157813.2
H3K4me1_promoter	DLEU2
H3K4me1_promoter	DLEU1
H3K4me1_promoter	AL137060.3
H3K4me1_promoter	AL158195.1
H3K4me1_promoter	RNASEH2B-AS1
H3K4me1_promoter	AL158066.1
H3K4me1_promoter	AL359513.1
H3K4me1_promoter	DIAPH3-AS2
H3K4me1_promoter	PCDH9-AS1
H3K4me1_promoter	PCDH9-AS4
H3K4me1_promoter	AL137782.1
H3K4me1_promoter	LMO7DN
H3K4me1_promoter	OBI1-AS1
H3K4me1_promoter	RBM26-AS1
H3K4me1_promoter	LINC01038
H3K4me1_promoter	AL158064.1
H3K4me1_promoter	LINC00351
H3K4me1_promoter	MIR4500HG
H3K4me1_promoter	AL445647.1
H3K4me1_promoter	MIR17HG
H3K4me1_promoter	LINC00391
H3K4me1_promoter	SOX21-AS1
H3K4me1_promoter	AL139381.1
H3K4me1_promoter	CLDN10-AS1
H3K4me1_promoter	AL161430.1
H3K4me1_promoter	AL442067.3
H3K4me1_promoter	AL442067.2
H3K4me1_promoter	STK24-AS1
H3K4me1_promoter	DOCK9-DT
H3K4me1_promoter	UBAC2-AS1
H3K4me1_promoter	AL136961.1
H3K4me1_promoter	AL139035.1
H3K4me1_promoter	LINC00449
H3K4me1_promoter	AL137139.2
H3K4me1_promoter	AL355338.1
H3K4me1_promoter	AL133523.1
H3K4me1_promoter	AL157871.6
H3K4me1_promoter	AL157871.1
H3K4me1_promoter	AL157871.4
H3K4me1_promoter	AL163974.1
H3K4me1_promoter	LINC00523
H3K4me1_promoter	AL132711.1
H3K4me1_promoter	MEG3
H3K4me1_promoter	MEG9
H3K4me1_promoter	AL132709.7
H3K4me1_promoter	AL355836.2
H3K4me1_promoter	AL049836.1
H3K4me1_promoter	LINC02320
H3K4me1_promoter	AL118558.3
H3K4me1_promoter	LINC02323
H3K4me1_promoter	LINC00677
H3K4me1_promoter	LINC00605
H3K4me1_promoter	AL138976.2
H3K4me1_promoter	AL133367.1
H3K4me1_promoter	AL049840.5
H3K4me1_promoter	LINC00637
H3K4me1_promoter	AL132712.1
H3K4me1_promoter	AL132712.2
H3K4me1_promoter	LINC02280
H3K4me1_promoter	AL583722.1
H3K4me1_promoter	AL583722.2
H3K4me1_promoter	LINC00638
H3K4me1_promoter	LINC02298
H3K4me1_promoter	AL512356.1
H3K4me1_promoter	AL928654.1
H3K4me1_promoter	AL928654.2
H3K4me1_promoter	LINC00641
H3K4me1_promoter	AL135744.1
H3K4me1_promoter	AC244502.1
H3K4me1_promoter	AC243965.1
H3K4me1_promoter	PRMT5-AS1
H3K4me1_promoter	AL132780.1
H3K4me1_promoter	AL132780.2
H3K4me1_promoter	AL160237.1
H3K4me1_promoter	AL136295.2
H3K4me1_promoter	AL096870.1
H3K4me1_promoter	AL355053.1
H3K4me1_promoter	AL133372.2
H3K4me1_promoter	G2E3-AS1
H3K4me1_promoter	AL139353.2
H3K4me1_promoter	AL163973.2
H3K4me1_promoter	AL352984.1
H3K4me1_promoter	EGLN3-AS1
H3K4me1_promoter	AL133163.2
H3K4me1_promoter	AL392023.2
H3K4me1_promoter	AL049828.1
H3K4me1_promoter	AL121821.2
H3K4me1_promoter	LINC02307
H3K4me1_promoter	AL627171.2
H3K4me1_promoter	LINC01588
H3K4me1_promoter	AL359397.1
H3K4me1_promoter	AL133485.3
H3K4me1_promoter	FRMD6-AS2
H3K4me1_promoter	AL139317.5
H3K4me1_promoter	AL365295.1
H3K4me1_promoter	AL163953.1
H3K4me1_promoter	AL138479.2
H3K4me1_promoter	AL158801.2
H3K4me1_promoter	AL158801.3
H3K4me1_promoter	KTN1-AS1
H3K4me1_promoter	AL355773.1
H3K4me1_promoter	AL132989.1
H3K4me1_promoter	PSMA3-AS1
H3K4me1_promoter	AL157911.1
H3K4me1_promoter	AL157756.1
H3K4me1_promoter	AL160236.2
H3K4me1_promoter	LINC01303
H3K4me1_promoter	AL355916.1
H3K4me1_promoter	HIF1A-AS1
H3K4me1_promoter	HIF1A-AS3
H3K4me1_promoter	AL161756.1
H3K4me1_promoter	AL049869.2
H3K4me1_promoter	AL355076.2
H3K4me1_promoter	FUT8-AS1
H3K4me1_promoter	AL359232.1
H3K4me1_promoter	AL135978.2
H3K4me1_promoter	AL133370.1
H3K4me1_promoter	AL121820.3
H3K4me1_promoter	ACTN1-AS1
H3K4me1_promoter	AL391262.1
H3K4me1_promoter	AL357153.3
H3K4me1_promoter	AC004816.1
H3K4me1_promoter	AC004816.2
H3K4me1_promoter	AC004825.2
H3K4me1_promoter	AC005476.2
H3K4me1_promoter	AC005225.3
H3K4me1_promoter	AC005225.2
H3K4me1_promoter	AC005520.2
H3K4me1_promoter	LINC02274
H3K4me1_promoter	AC005520.5
H3K4me1_promoter	AC013451.2
H3K4me1_promoter	AL691403.1
H3K4me1_promoter	AF111167.1
H3K4me1_promoter	AF111167.2
H3K4me1_promoter	AF107885.2
H3K4me1_promoter	AF111169.2
H3K4me1_promoter	LINC01629
H3K4me1_promoter	AC007686.4
H3K4me1_promoter	LINC02288
H3K4me1_promoter	AC007686.2
H3K4me1_promoter	LINC02289
H3K4me1_promoter	AL357172.1
H3K4me1_promoter	AL049775.1
H3K4me1_promoter	AL137230.2
H3K4me1_promoter	AL512791.2
H3K4me1_promoter	AL122020.2
H3K4me1_promoter	AL133153.2
H3K4me1_promoter	AL122023.1
H3K4me1_promoter	AL049839.3
H3K4me1_promoter	LINC02292
H3K4me1_promoter	AL133467.1
H3K4me1_promoter	SNHG10
H3K4me1_promoter	AL163051.1
H3K4me1_promoter	LINC02299
H3K4me1_promoter	AL160313.1
H3K4me1_promoter	AC087762.1
H3K4me1_promoter	AC015712.1
H3K4me1_promoter	AC015712.4
H3K4me1_promoter	AC015712.6
H3K4me1_promoter	AC015712.5
H3K4me1_promoter	AC090907.2
H3K4me1_promoter	AC019254.1
H3K4me1_promoter	AC023024.1
H3K4me1_promoter	AC138649.1
H3K4me1_promoter	AC022613.1
H3K4me1_promoter	AC022613.2
H3K4me1_promoter	AC009562.1
H3K4me1_promoter	LINC02352
H3K4me1_promoter	AC012236.1
H3K4me1_promoter	AC055874.1
H3K4me1_promoter	AC114546.1
H3K4me1_promoter	DPH6-DT
H3K4me1_promoter	AC018563.1
H3K4me1_promoter	AC078909.2
H3K4me1_promoter	LINC02694
H3K4me1_promoter	AC013652.1
H3K4me1_promoter	AC023908.2
H3K4me1_promoter	AC023908.3
H3K4me1_promoter	SRP14-AS1
H3K4me1_promoter	AC020658.5
H3K4me1_promoter	AC091045.1
H3K4me1_promoter	SPINT1-AS1
H3K4me1_promoter	AC020661.3
H3K4me1_promoter	AC016134.1
H3K4me1_promoter	EHD4-AS1
H3K4me1_promoter	AC036103.1
H3K4me1_promoter	AC018362.1
H3K4me1_promoter	AC068724.3
H3K4me1_promoter	AC068724.4
H3K4me1_promoter	AC068724.1
H3K4me1_promoter	AC025043.1
H3K4me1_promoter	AC051619.6
H3K4me1_promoter	AC051619.11
H3K4me1_promoter	AC025580.1
H3K4me1_promoter	AC025580.2
H3K4me1_promoter	AC012379.2
H3K4me1_promoter	GABPB1-IT1
H3K4me1_promoter	AC021752.1
H3K4me1_promoter	MIR4713HG
H3K4me1_promoter	MAPK6-DT
H3K4me1_promoter	AC023906.5
H3K4me1_promoter	AC023906.2
H3K4me1_promoter	CERNA1
H3K4me1_promoter	AC009754.1
H3K4me1_promoter	AC016044.1
H3K4me1_promoter	AC084759.2
H3K4me1_promoter	DNAAF4-CCPG1
H3K4me1_promoter	AC090517.5
H3K4me1_promoter	AC010999.2
H3K4me1_promoter	LINC00926
H3K4me1_promoter	LIPC-AS1
H3K4me1_promoter	AC018904.2
H3K4me1_promoter	AC018904.1
H3K4me1_promoter	AC090515.6
H3K4me1_promoter	AC092756.1
H3K4me1_promoter	AC092868.2
H3K4me1_promoter	AC092755.1
H3K4me1_promoter	AC009654.1
H3K4me1_promoter	RORA-AS1
H3K4me1_promoter	AC009560.1
H3K4me1_promoter	AC009554.1
H3K4me1_promoter	AC104590.1
H3K4me1_promoter	AC103740.1
H3K4me1_promoter	AC087612.1
H3K4me1_promoter	AC007950.1
H3K4me1_promoter	USP3-AS1
H3K4me1_promoter	AC100830.3
H3K4me1_promoter	AC100830.1
H3K4me1_promoter	AC069368.2
H3K4me1_promoter	AC013553.3
H3K4me1_promoter	LINC01169
H3K4me1_promoter	AC013564.1
H3K4me1_promoter	AC110048.2
H3K4me1_promoter	AC093334.1
H3K4me1_promoter	LINC02206
H3K4me1_promoter	AC087482.1
H3K4me1_promoter	IQCH-AS1
H3K4me1_promoter	AC009292.1
H3K4me1_promoter	AC009292.2
H3K4me1_promoter	AC107871.2
H3K4me1_promoter	AC027088.2
H3K4me1_promoter	EWSAT1
H3K4me1_promoter	AC027237.3
H3K4me1_promoter	AC027237.2
H3K4me1_promoter	DRAIC
H3K4me1_promoter	AC021818.1
H3K4me1_promoter	AC026583.1
H3K4me1_promoter	AC048383.1
H3K4me1_promoter	LINC02205
H3K4me1_promoter	LINC02204
H3K4me1_promoter	AC009269.2
H3K4me1_promoter	AC009269.3
H3K4me1_promoter	THSD4-AS1
H3K4me1_promoter	AC009690.2
H3K4me1_promoter	ADPGK-AS1
H3K4me1_promoter	INSYN1-AS1
H3K4me1_promoter	LOXL1-AS1
H3K4me1_promoter	AC010931.2
H3K4me1_promoter	AC010931.3
H3K4me1_promoter	AC023300.2
H3K4me1_promoter	AC090826.1
H3K4me1_promoter	AC090826.2
H3K4me1_promoter	LINC02255
H3K4me1_promoter	AC090826.3
H3K4me1_promoter	UBL7-AS1
H3K4me1_promoter	AC100835.2
H3K4me1_promoter	AC091230.1
H3K4me1_promoter	AC105036.3
H3K4me1_promoter	DNM1P35
H3K4me1_promoter	AC019294.2
H3K4me1_promoter	AC027243.1
H3K4me1_promoter	AC046168.1
H3K4me1_promoter	AC046168.2
H3K4me1_promoter	LINGO1-AS1
H3K4me1_promoter	AC104758.5
H3K4me1_promoter	AC104758.2
H3K4me1_promoter	AC011944.1
H3K4me1_promoter	ANKRD34C-AS1
H3K4me1_promoter	ST20-AS1
H3K4me1_promoter	AC016705.1
H3K4me1_promoter	AC068870.2
H3K4me1_promoter	TMC3-AS1
H3K4me1_promoter	AC245033.4
H3K4me1_promoter	AC245033.2
H3K4me1_promoter	CPEB1-AS1
H3K4me1_promoter	AC105339.3
H3K4me1_promoter	AC105339.6
H3K4me1_promoter	SNHG21
H3K4me1_promoter	AC022558.2
H3K4me1_promoter	AC024270.4
H3K4me1_promoter	AC024270.2
H3K4me1_promoter	AC103876.1
H3K4me1_promoter	AC048382.5
H3K4me1_promoter	AC012291.3
H3K4me1_promoter	AC087468.2
H3K4me1_promoter	LINC01586
H3K4me1_promoter	AC013565.1
H3K4me1_promoter	AC013565.3
H3K4me1_promoter	AC124068.2
H3K4me1_promoter	MIR9-3HG
H3K4me1_promoter	AC013391.2
H3K4me1_promoter	IDH2-DT
H3K4me1_promoter	AC018946.1
H3K4me1_promoter	CRTC3-AS1
H3K4me1_promoter	AC124248.1
H3K4me1_promoter	AC068831.1
H3K4me1_promoter	PRC1-AS1
H3K4me1_promoter	VPS33B-DT
H3K4me1_promoter	AC091544.6
H3K4me1_promoter	AC106028.2
H3K4me1_promoter	LINC01578
H3K4me1_promoter	LINC01197
H3K4me1_promoter	AC015574.1
H3K4me1_promoter	AC012409.2
H3K4me1_promoter	AC024337.1
H3K4me1_promoter	NR2F2-AS1
H3K4me1_promoter	AC103746.1
H3K4me1_promoter	AC087477.2
H3K4me1_promoter	LINC02253
H3K4me1_promoter	LINC02351
H3K4me1_promoter	AC069029.1
H3K4me1_promoter	AC036108.1
H3K4me1_promoter	LUNAR1
H3K4me1_promoter	AC015660.5
H3K4me1_promoter	SSTR5-AS1
H3K4me1_promoter	AC007220.2
H3K4me1_promoter	AC007220.1
H3K4me1_promoter	AC007613.1
H3K4me1_promoter	AC007216.4
H3K4me1_promoter	AC007216.1
H3K4me1_promoter	AC007601.1
H3K4me1_promoter	AC120498.4
H3K4me1_promoter	LINC02185
H3K4me1_promoter	AC130650.2
H3K4me1_promoter	AC130650.1
H3K4me1_promoter	MIR193BHG
H3K4me1_promoter	LINC02130
H3K4me1_promoter	AL031600.2
H3K4me1_promoter	AL133297.2
H3K4me1_promoter	AL031710.2
H3K4me1_promoter	AL031710.1
H3K4me1_promoter	AC138811.1
H3K4me1_promoter	AC092287.1
H3K4me1_promoter	AC099518.1
H3K4me1_promoter	AC099518.3
H3K4me1_promoter	AC130456.4
H3K4me1_promoter	AC005606.2
H3K4me1_promoter	AC005632.6
H3K4me1_promoter	AC092119.2
H3K4me1_promoter	AC092119.3
H3K4me1_promoter	AC009065.1
H3K4me1_promoter	AC092338.2
H3K4me1_promoter	AC127459.1
H3K4me1_promoter	AC099482.2
H3K4me1_promoter	AC099482.1
H3K4me1_promoter	AC008870.4
H3K4me1_promoter	AC106820.5
H3K4me1_promoter	LINC01567
H3K4me1_promoter	LCMT1-AS1
H3K4me1_promoter	ERVK13-1
H3K4me1_promoter	NSMCE1-DT
H3K4me1_promoter	Z69667.1
H3K4me1_promoter	SRRM2-AS1
H3K4me1_promoter	AC092117.1
H3K4me1_promoter	AC138904.3
H3K4me1_promoter	AC138904.1
H3K4me1_promoter	AC003965.2
H3K4me1_promoter	AC003965.1
H3K4me1_promoter	AC145285.3
H3K4me1_promoter	AC109460.1
H3K4me1_promoter	AC009093.2
H3K4me1_promoter	AC009093.10
H3K4me1_promoter	AC009093.4
H3K4me1_promoter	AC025279.1
H3K4me1_promoter	AC009133.4
H3K4me1_promoter	AC004233.3
H3K4me1_promoter	AC009133.5
H3K4me1_promoter	AC009133.1
H3K4me1_promoter	CD2BP2-DT
H3K4me1_promoter	AC002310.1
H3K4me1_promoter	AC093249.2
H3K4me1_promoter	AC093249.6
H3K4me1_promoter	AC106886.2
H3K4me1_promoter	MIR762HG
H3K4me1_promoter	AC135048.2
H3K4me1_promoter	AC135048.1
H3K4me1_promoter	AC135048.3
H3K4me1_promoter	AC108134.4
H3K4me1_promoter	ZNF213-AS1
H3K4me1_promoter	AC009088.2
H3K4me1_promoter	PYCARD-AS1
H3K4me1_promoter	AC026471.4
H3K4me1_promoter	AC026471.2
H3K4me1_promoter	AC074050.2
H3K4me1_promoter	AJ003147.1
H3K4me1_promoter	AJ003147.2
H3K4me1_promoter	AC004224.2
H3K4me1_promoter	AC005736.1
H3K4me1_promoter	AC009171.2
H3K4me1_promoter	GLIS2-AS1
H3K4me1_promoter	AC012676.1
H3K4me1_promoter	AC018845.3
H3K4me1_promoter	ITFG1-AS1
H3K4me1_promoter	AC020663.4
H3K4me1_promoter	AC096996.3
H3K4me1_promoter	AC096996.2
H3K4me1_promoter	NAGPA-AS1
H3K4me1_promoter	AC026458.2
H3K4me1_promoter	AC074051.5
H3K4me1_promoter	AC007342.4
H3K4me1_promoter	CRNDE
H3K4me1_promoter	AC040168.1
H3K4me1_promoter	LINC01570
H3K4me1_promoter	Z98883.1
H3K4me1_promoter	AC026461.3
H3K4me1_promoter	AC026461.1
H3K4me1_promoter	AC106779.1
H3K4me1_promoter	AC009090.2
H3K4me1_promoter	AC018552.3
H3K4me1_promoter	AC092118.1
H3K4me1_promoter	AC009107.1
H3K4me1_promoter	LINC02137
H3K4me1_promoter	AC009084.1
H3K4me1_promoter	AC027682.6
H3K4me1_promoter	AC027682.5
H3K4me1_promoter	AC027682.1
H3K4me1_promoter	AC027682.4
H3K4me1_promoter	Z92544.1
H3K4me1_promoter	AC130462.2
H3K4me1_promoter	AC020978.6
H3K4me1_promoter	AC126773.4
H3K4me1_promoter	AC026464.2
H3K4me1_promoter	AC009022.1
H3K4me1_promoter	AC012184.3
H3K4me1_promoter	AC012184.1
H3K4me1_promoter	VAC14-AS1
H3K4me1_promoter	Z97653.1
H3K4me1_promoter	LINC01572
H3K4me1_promoter	AC004943.2
H3K4me1_promoter	AC009163.1
H3K4me1_promoter	AC009139.2
H3K4me1_promoter	AC009139.1
H3K4me1_promoter	AC025284.1
H3K4me1_promoter	AC079414.3
H3K4me1_promoter	AC092142.1
H3K4me1_promoter	AC009119.1
H3K4me1_promoter	AC092145.1
H3K4me1_promoter	AC025280.3
H3K4me1_promoter	AC026469.1
H3K4me1_promoter	LINC02139
H3K4me1_promoter	AC092275.1
H3K4me1_promoter	AC092377.1
H3K4me1_promoter	AC092127.2
H3K4me1_promoter	AC092127.1
H3K4me1_promoter	AC018695.6
H3K4me1_promoter	FENDRR
H3K4me1_promoter	FOXC2-AS1
H3K4me1_promoter	AC009154.1
H3K4me1_promoter	AC093519.2
H3K4me1_promoter	AC105429.1
H3K4me1_promoter	AC092720.1
H3K4me1_promoter	AC126696.1
H3K4me1_promoter	AC138512.1
H3K4me1_promoter	AC012173.1
H3K4me1_promoter	AC022167.2
H3K4me1_promoter	AC022167.4
H3K4me1_promoter	AC135782.1
H3K4me1_promoter	LINC02138
H3K4me1_promoter	AC137932.3
H3K4me1_promoter	AC137932.1
H3K4me1_promoter	AC137932.2
H3K4me1_promoter	AC092120.1
H3K4me1_promoter	AC092120.3
H3K4me1_promoter	AC092123.1
H3K4me1_promoter	AC092143.3
H3K4me1_promoter	AC092143.2
H3K4me1_promoter	AC009041.4
H3K4me1_promoter	AC009041.1
H3K4me1_promoter	TMEM220-AS1
H3K4me1_promoter	AC015908.7
H3K4me1_promoter	AC016292.1
H3K4me1_promoter	COX10-AS1
H3K4me1_promoter	AC005703.3
H3K4me1_promoter	AC093484.2
H3K4me1_promoter	AC098850.2
H3K4me1_promoter	AC130343.1
H3K4me1_promoter	AC020558.6
H3K4me1_promoter	RAI1-AS1
H3K4me1_promoter	SMCR5
H3K4me1_promoter	AC122129.2
H3K4me1_promoter	AC087164.1
H3K4me1_promoter	AC107982.2
H3K4me1_promoter	AC124066.1
H3K4me1_promoter	AC005722.3
H3K4me1_promoter	AC004702.1
H3K4me1_promoter	AC090617.3
H3K4me1_promoter	AC090617.5
H3K4me1_promoter	AC090617.4
H3K4me1_promoter	AC087393.2
H3K4me1_promoter	CCDC144NL-AS1
H3K4me1_promoter	AC087294.1
H3K4me1_promoter	LINC02693
H3K4me1_promoter	AC068418.2
H3K4me1_promoter	AC068418.1
H3K4me1_promoter	AC006435.1
H3K4me1_promoter	AC026254.2
H3K4me1_promoter	AC002094.4
H3K4me1_promoter	AC002094.1
H3K4me1_promoter	AC015917.2
H3K4me1_promoter	AC010761.1
H3K4me1_promoter	AC010761.6
H3K4me1_promoter	AC010761.2
H3K4me1_promoter	AC024267.4
H3K4me1_promoter	AC024619.3
H3K4me1_promoter	AC068025.2
H3K4me1_promoter	AC068025.1
H3K4me1_promoter	ABHD15-AS1
H3K4me1_promoter	AC104564.3
H3K4me1_promoter	AC104564.2
H3K4me1_promoter	AC104564.1
H3K4me1_promoter	AC015921.1
H3K4me1_promoter	AC023389.1
H3K4me1_promoter	AC104984.2
H3K4me1_promoter	AC005562.1
H3K4me1_promoter	AC138207.9
H3K4me1_promoter	AC138207.2
H3K4me1_promoter	AC003101.1
H3K4me1_promoter	AC007923.4
H3K4me1_promoter	AC116407.2
H3K4me1_promoter	AC026620.1
H3K4me1_promoter	AC005899.4
H3K4me1_promoter	AC079336.1
H3K4me1_promoter	AC079336.2
H3K4me1_promoter	AC079336.4
H3K4me1_promoter	AC084809.1
H3K4me1_promoter	AC008133.1
H3K4me1_promoter	AC022916.1
H3K4me1_promoter	AC015911.11
H3K4me1_promoter	AC243829.2
H3K4me1_promoter	LHX1-DT
H3K4me1_promoter	AC244153.1
H3K4me1_promoter	AC006449.1
H3K4me1_promoter	AC004408.1
H3K4me1_promoter	AC005288.1
H3K4me1_promoter	AC080112.4
H3K4me1_promoter	AC080112.1
H3K4me1_promoter	AC004585.1
H3K4me1_promoter	AC073508.3
H3K4me1_promoter	AC090283.1
H3K4me1_promoter	TMEM99
H3K4me1_promoter	AC004231.3
H3K4me1_promoter	AC141424.1
H3K4me1_promoter	AC003958.2
H3K4me1_promoter	LINC00974
H3K4me1_promoter	AC099811.4
H3K4me1_promoter	AC099811.5
H3K4me1_promoter	AC099811.1
H3K4me1_promoter	AC067852.1
H3K4me1_promoter	AC067852.2
H3K4me1_promoter	AC100793.2
H3K4me1_promoter	NBR2
H3K4me1_promoter	LINC00910
H3K4me1_promoter	AC004596.1
H3K4me1_promoter	AC005180.1
H3K4me1_promoter	AC138150.1
H3K4me1_promoter	AC138150.2
H3K4me1_promoter	AC008105.3
H3K4me1_promoter	MAP3K14-AS1
H3K4me1_promoter	KANSL1-AS1
H3K4me1_promoter	AC091153.2
H3K4me1_promoter	AC005670.3
H3K4me1_promoter	AC068234.3
H3K4me1_promoter	AC068234.2
H3K4me1_promoter	AC040934.1
H3K4me1_promoter	AC025682.1
H3K4me1_promoter	AC018521.3
H3K4me1_promoter	AC018521.7
H3K4me1_promoter	AC018521.5
H3K4me1_promoter	SP2-AS1
H3K4me1_promoter	AC018521.1
H3K4me1_promoter	AC018521.4
H3K4me1_promoter	SKAP1-AS1
H3K4me1_promoter	THRA1/BTR
H3K4me1_promoter	HOXB-AS1
H3K4me1_promoter	HOXB-AS3
H3K4me1_promoter	HOXB-AS2
H3K4me1_promoter	AC103702.1
H3K4me1_promoter	HOXB-AS4
H3K4me1_promoter	AC103702.2
H3K4me1_promoter	LINC02086
H3K4me1_promoter	AC091133.3
H3K4me1_promoter	AC091133.4
H3K4me1_promoter	AC091180.5
H3K4me1_promoter	AC006487.1
H3K4me1_promoter	AC006487.2
H3K4me1_promoter	AC004771.4
H3K4me1_promoter	AC015795.1
H3K4me1_promoter	AC004771.5
H3K4me1_promoter	AC004771.3
H3K4me1_promoter	AC027801.3
H3K4me1_promoter	AC009720.1
H3K4me1_promoter	AC002401.4
H3K4me1_promoter	AC002401.1
H3K4me1_promoter	AC015909.1
H3K4me1_promoter	AC021491.4
H3K4me1_promoter	AC021491.1
H3K4me1_promoter	AC021491.2
H3K4me1_promoter	CACNA1G-AS1
H3K4me1_promoter	AC021491.3
H3K4me1_promoter	AC004590.1
H3K4me1_promoter	TOB1-AS1
H3K4me1_promoter	AC005920.3
H3K4me1_promoter	AC005920.2
H3K4me1_promoter	AC087500.1
H3K4me1_promoter	DHX33-DT
H3K4me1_promoter	AC007114.1
H3K4me1_promoter	AC007114.2
H3K4me1_promoter	AC091181.2
H3K4me1_promoter	AC007431.1
H3K4me1_promoter	AC015845.2
H3K4me1_promoter	AC015845.1
H3K4me1_promoter	AC015813.4
H3K4me1_promoter	AC015813.3
H3K4me1_promoter	AC007846.1
H3K4me1_promoter	TSPOAP1-AS1
H3K4me1_promoter	SEPTIN4-AS1
H3K4me1_promoter	AC025048.4
H3K4me1_promoter	AC005884.1
H3K4me1_promoter	AC005746.2
H3K4me1_promoter	TBX2-AS1
H3K4me1_promoter	C17orf82
H3K4me1_promoter	AC005901.1
H3K4me1_promoter	AC080038.2
H3K4me1_promoter	AC080038.1
H3K4me1_promoter	AC005821.1
H3K4me1_promoter	AC005821.2
H3K4me1_promoter	MARCH10-DT
H3K4me1_promoter	AC005972.3
H3K4me1_promoter	AC006270.1
H3K4me1_promoter	AC015923.1
H3K4me1_promoter	AC005828.3
H3K4me1_promoter	AC127029.2
H3K4me1_promoter	PRKCA-AS1
H3K4me1_promoter	AC004706.1
H3K4me1_promoter	AC006947.1
H3K4me1_promoter	AC007448.5
H3K4me1_promoter	AC005332.4
H3K4me1_promoter	AC007780.1
H3K4me1_promoter	LINC01482
H3K4me1_promoter	AC002546.1
H3K4me1_promoter	LINC01483
H3K4me1_promoter	AC005208.1
H3K4me1_promoter	MIR497HG
H3K4me1_promoter	AC040977.2
H3K4me1_promoter	KCNJ2-AS1
H3K4me1_promoter	CASC17
H3K4me1_promoter	ROCR
H3K4me1_promoter	LINC01152
H3K4me1_promoter	SOX9-AS1
H3K4me1_promoter	LINC00511
H3K4me1_promoter	LINC02003
H3K4me1_promoter	AC007639.1
H3K4me1_promoter	AC097641.1
H3K4me1_promoter	AC026954.3
H3K4me1_promoter	AC032019.1
H3K4me1_promoter	AC100786.1
H3K4me1_promoter	AC113189.3
H3K4me1_promoter	AC113189.2
H3K4me1_promoter	AC113189.4
H3K4me1_promoter	AC064805.1
H3K4me1_promoter	AC016888.1
H3K4me1_promoter	HID1-AS1
H3K4me1_promoter	AC022211.2
H3K4me1_promoter	AC011933.4
H3K4me1_promoter	AC087749.2
H3K4me1_promoter	AC087749.1
H3K4me1_promoter	AC016876.2
H3K4me1_promoter	AC087289.2
H3K4me1_promoter	RNF157-AS1
H3K4me1_promoter	AC015802.4
H3K4me1_promoter	SNHG16
H3K4me1_promoter	AC015802.1
H3K4me1_promoter	AC005837.1
H3K4me1_promoter	AC005837.4
H3K4me1_promoter	SNHG20
H3K4me1_promoter	SEPTIN9-DT
H3K4me1_promoter	AC068594.1
H3K4me1_promoter	AC111182.2
H3K4me1_promoter	AC021683.5
H3K4me1_promoter	AC087645.4
H3K4me1_promoter	LINC01993
H3K4me1_promoter	AC087645.2
H3K4me1_promoter	AC061992.2
H3K4me1_promoter	DNAH17-AS1
H3K4me1_promoter	C1QTNF1-AS1
H3K4me1_promoter	AC087392.5
H3K4me1_promoter	AC100791.2
H3K4me1_promoter	LINC01979
H3K4me1_promoter	AC116025.1
H3K4me1_promoter	AC087741.1
H3K4me1_promoter	RNF213-AS1
H3K4me1_promoter	AC129492.1
H3K4me1_promoter	AC016245.2
H3K4me1_promoter	AC127496.5
H3K4me1_promoter	AC127496.2
H3K4me1_promoter	LINC00482
H3K4me1_promoter	AC027601.1
H3K4me1_promoter	AC027601.6
H3K4me1_promoter	AC110285.1
H3K4me1_promoter	LINC01971
H3K4me1_promoter	AC139149.1
H3K4me1_promoter	AC129492.4
H3K4me1_promoter	MAFG-DT
H3K4me1_promoter	AC145207.4
H3K4me1_promoter	AC129510.1
H3K4me1_promoter	AC132872.2
H3K4me1_promoter	LINC00324
H3K4me1_promoter	AC132872.3
H3K4me1_promoter	AC132872.5
H3K4me1_promoter	LINC01970
H3K4me1_promoter	AC132938.1
H3K4me1_promoter	AC024361.2
H3K4me1_promoter	AC130371.2
H3K4me1_promoter	AC139099.2
H3K4me1_promoter	AC135178.4
H3K4me1_promoter	AC087392.1
H3K4me1_promoter	AC118755.1
H3K4me1_promoter	AC027045.2
H3K4me1_promoter	AC027045.1
H3K4me1_promoter	AP005137.2
H3K4me1_promoter	AP005264.1
H3K4me1_promoter	AP005482.2
H3K4me1_promoter	AP005482.1
H3K4me1_promoter	AP002449.1
H3K4me1_promoter	MIR133A1HG
H3K4me1_promoter	LINC01900
H3K4me1_promoter	GATA6-AS1
H3K4me1_promoter	AC091588.1
H3K4me1_promoter	AC090772.2
H3K4me1_promoter	LINC01915
H3K4me1_promoter	AC018697.1
H3K4me1_promoter	AP000845.1
H3K4me1_promoter	AQP4-AS1
H3K4me1_promoter	AP000919.2
H3K4me1_promoter	AP000919.3
H3K4me1_promoter	AC017100.1
H3K4me1_promoter	AC009831.1
H3K4me1_promoter	AC011825.4
H3K4me1_promoter	AC011825.3
H3K4me1_promoter	AP005329.2
H3K4me1_promoter	AP005329.1
H3K4me1_promoter	AC012123.1
H3K4me1_promoter	AP001025.1
H3K4me1_promoter	LINC01895
H3K4me1_promoter	AC104985.1
H3K4me1_promoter	GAPLINC
H3K4me1_promoter	AC007998.3
H3K4me1_promoter	DLGAP1-AS2
H3K4me1_promoter	AP002478.1
H3K4me1_promoter	AP002478.2
H3K4me1_promoter	MIR924HG
H3K4me1_promoter	LINC01901
H3K4me1_promoter	DLGAP1-AS4
H3K4me1_promoter	AC023421.2
H3K4me1_promoter	AC093567.1
H3K4me1_promoter	AC100778.2
H3K4me1_promoter	AC100778.3
H3K4me1_promoter	AC105227.1
H3K4me1_promoter	LINC00667
H3K4me1_promoter	AC027097.1
H3K4me1_promoter	AC027097.2
H3K4me1_promoter	AC104971.1
H3K4me1_promoter	AC104365.1
H3K4me1_promoter	TYMSOS
H3K4me1_promoter	AP001178.3
H3K4me1_promoter	AP001178.1
H3K4me1_promoter	AC114689.3
H3K4me1_promoter	AC021701.1
H3K4me1_promoter	LINC01909
H3K4me1_promoter	LIVAR
H3K4me1_promoter	LINC01910
H3K4me1_promoter	AC091646.1
H3K4me1_promoter	AC009704.3
H3K4me1_promoter	AC015819.2
H3K4me1_promoter	AC018413.1
H3K4me1_promoter	C18orf65
H3K4me1_promoter	LINC00683
H3K4me1_promoter	LINC01879
H3K4me1_promoter	ZNF236-DT
H3K4me1_promoter	AC093330.1
H3K4me1_promoter	AC093330.3
H3K4me1_promoter	AC018529.1
H3K4me1_promoter	AC100863.1
H3K4me1_promoter	AC123786.3
H3K4me1_promoter	AC091027.2
H3K4me1_promoter	AC068473.3
H3K4me1_promoter	AC068473.1
H3K4me1_promoter	AC021594.2
H3K4me1_promoter	AC114341.2
H3K4me1_promoter	RBFADN
H3K4me1_promoter	PARD6G-AS1
H3K4me1_promoter	AC139100.1
H3K4me1_promoter	AP000894.4
H3K4me1_promoter	AP005263.1
H3K4me1_promoter	AP005899.1
H3K4me1_promoter	AP001033.3
H3K4me1_promoter	PPP4R1-AS1
H3K4me1_promoter	AC011511.3
H3K4me1_promoter	AC011511.2
H3K4me1_promoter	AC011511.5
H3K4me1_promoter	AC114271.1
H3K4me1_promoter	AC011472.1
H3K4me1_promoter	AC011472.3
H3K4me1_promoter	AC011472.2
H3K4me1_promoter	AC024575.1
H3K4me1_promoter	AC008543.5
H3K4me1_promoter	AC004221.1
H3K4me1_promoter	AC010422.1
H3K4me1_promoter	CIRBP-AS1
H3K4me1_promoter	AC018761.3
H3K4me1_promoter	FARSA-AS1
H3K4me1_promoter	AC138474.1
H3K4me1_promoter	AC020916.2
H3K4me1_promoter	AC020916.1
H3K4me1_promoter	AC005329.1
H3K4me1_promoter	AC022098.1
H3K4me1_promoter	LINC01841
H3K4me1_promoter	AC027307.3
H3K4me1_promoter	AC008569.1
H3K4me1_promoter	AC005785.1
H3K4me1_promoter	AC020911.3
H3K4me1_promoter	AC020911.2
H3K4me1_promoter	AC008764.8
H3K4me1_promoter	BISPR
H3K4me1_promoter	AC010319.3
H3K4me1_promoter	AC010319.4
H3K4me1_promoter	AC012615.2
H3K4me1_promoter	AC007192.2
H3K4me1_promoter	AC005759.1
H3K4me1_promoter	AC012615.3
H3K4me1_promoter	AC005253.1
H3K4me1_promoter	AC002306.1
H3K4me1_promoter	LINC00663
H3K4me1_promoter	AC011477.4
H3K4me1_promoter	AC092329.1
H3K4me1_promoter	AC092329.4
[truncated: 12,052 more rows]
