# Supplementary material for: Identification and Validation of Apparent Imbalanced Epi-lncRNAs Prognostic Model Based on Multi-Omics Data in Pancreatic Cancer
Source: Front Mol Biosci. 2022 May 12;9:860323. doi: 10.3389/fmolb.2022.860323 (PMC9133386; doi:10.3389/fmolb.2022.860323)
Supplement: Supplementary file 6 [file Table5.XLSX]

## Sheet: Disease.epi.lncRNA.dat
name	cancer.type	methods	sample	regulated	function.description	pubmed.id	year	title
AATBC	nasopharyngeal cancer	Western blot, qRT-PCR, Luciferase reporter assay etc.	NPC tissues and NPE tissues,cell lines (5-8F, HNE2, and CNE2)	up-regulated	AATBC was found to be highly expressed in nasopharyngeal carcinoma (NPC), and increased AATBC expression was associated with poor survival in patients with NPC. AATBC promotes NPC progression through the miR-1237-3p-PNN-ZEB1 axis. Our findings indicate AATBC as a potential prognostic biomarker or therapeutic target in NPC.	32364663	2020	LncRNA AATBC regulates Pinin to promote metastasis in nasopharyngeal carcinoma.
AATBC	bladder cancer	Microarray, qPCR, RNAi, in vitro knockdown etc.	bladder cancer tissues	up-regulated	We found that AATBC was overexpressed in bladder cancer patient tissues and positively correlated with tumor grade and pT stage. We also found that inhibition of AATBC resulted in cell proliferation arrest through G1 cell cycle mediated by cyclin D1, CDK4, p18 and phosphorylated Rb. In addition, inhibition of AATBC induced cell apoptosis through the intrinsic apoptosis signaling pathway, as evide…	25473900	2014	Knockdown of a novel LincRNA AATBC suppresses proliferation and induces apoptosis in bladder cancer.
AFAP1-AS1	gastric cancer	qRT-PCR	GC tissues,cell lines	up-regulated	AFAP1-AS1 might be an oncogenic lncRNA that promoted GC progression by acting as a competing endogenous RNA (ceRNA) that regulates the expression of FGF7 through sponging miR-155-5p, suggesting that AFAP1-AS1 may be a novel potential therapeutic target for GC.	32051698	2020	Long Noncoding RNA AFAP1-AS1 Promotes Cell Proliferation and Metastasis via the miR-155-5p/FGF7 Axis and Predicts Poor Prognosis in Gastric Cancer
AFAP1-AS1	gastric cancer	qRT-PCR, Western blot, RIP	GC tissues,cell lines	up-regulated	LncRNA AFAP1-AS1 accelerates the proliferative and migratory abilities of GC cells by downregulating the expression of KLF2, thus promoting the progression of GC.	32016968	2020	Long non-coding RNA AFAP1-AS1 promotes proliferation and migration of gastric cancer by downregulating KLF2
AFAP1-AS1	breast cancer	qPCR, in vitro knockdown	breast cancer tissues, cell lines (MCF-7,SK-RB-3,MDA-MB-231鍜孧DA-MB-468)	up-regulated	The expression of AFAP1-AS1 was up-regulated in human breast cancer tissue and associated with malignancy status, high expression of AFAP1-AS1 had a poor prognosis in breast cancer patients. AFAP1-AS1 expression was up-regulated in 4 breast cancer cell lines (MCF-7, SK-RB-3, MDA-MB-231and MDA-MB-468) compared with normal breast cell line HBL-100. MCF-7, the most up-regulation cancer cell, was use…	29974352	2018	Up-regulated lncRNA AFAP1-AS1 Indicates a Poor Prognosis and Promotes Carcinogenesis of Breast Cancer
AFAP1-AS1	laryngeal cancer	qPCR, Western blot, Luciferase reporter assay	laryngeal cancer tissues, cell lines (HEp-2/R)	up-regulated	AFAP1-AS1 was up-regulated in laryngeal carcinoma specimens and cells, but also that stemness-associated genes were overexpressed. Silencing of AFAP1-AS1 promoted HEp-2 cell chemoresistance under cisplatin treatment. Expression of AFAP1-AS1 was increased in drug-resistant Hep-2 cells. Apoptosis assays of AFAP1-AS1-silenced HEp-2 cells treated with 8 渭mol L鈭1 cisplatin showed that silencing AFAP1-…	29971915	2018	Long Non-Coding RNA AFAP1-AS1/miR-320a/RBPJ Axis Regulates Laryngeal Carcinoma Cell Stemness and Chemoresistance
AFAP1-AS1	non small cell lung cancer	qPCR	NSCLC tissues	up-regulated	The results revealed that the expression level of AFAP1-AS1 was significantly increased in tumor tissues, compared with the paired non-cancerous tissues. It was also determined that the AFAP1-AS1 expression level was higher in patients with lymph node metastasis than those without lymph node metastasis (P=0.014). Kaplan-Meier analysis was conducted to evaluate the overall survival of patients wit…	29963138	2018	Long Noncoding RNA AFAP1-AS1 Is Upregulated in NSCLC and Associated With Lymph Node Metastasis and Poor Prognosis
AFAP1-AS1	colorectal cancer	qPCR, Western blot, in vitro knockdown, RIP	colorectal cancer tissues, cell lines (LOVO, SW1116, SW480, HCT116, SW620 and HT29)	up-regulated	AFAP1-AS1 that facilitates colorectal cancer, where it is upregulated. AFAP1-AS1 expression was associated with colorectal cancer patient survival. AFAP1-AS1 knockdown inhibited cell proliferation, cell cycle, and tumorigenesis in an subcutaneous mouse xenograft model system. Further data demonstrated that AFAP1-AS1 was associated with enhancer of zeste homolog 2 (EZH2) and that this association …	29888110	2018	Long Noncoding RNA AFAP1-AS1 Facilitates Tumor Growth Through Enhancer of Zeste Homolog 2 in Colorectal Cancer
AFAP1-AS1	gastric cancer	qPCR, Western blot, in vitro knockdown	gastric cancer tissues, cell lines (GES-1, AGS, BGC-823, MKN-45 and SGC-7901)	up-regulated	The expression of AFAP1-AS1 was significantly increased in the primary tumor tissues of GC patients with lymph node metastasis or tumor node metastasis stage (stage III or IV; P<0.01). ROC curve analysis revealed that the expression of AFAP-AS1, at a cut-off value of 0.5040, could distinguish GC tissues from the matched normal tissues, with an AUC of 0.8802, sensitivity of 81.25% and specificity …	29805596	2018	Long Non-Coding RNA AFAP1-antisense RNA 1 Promotes the Proliferation, Migration and Invasion of Gastric Cancer Cells and Is Associated With Poor Patient Survival
AFAP1-AS1	non small cell lung cancer	RNA-seq, qPCR, Western blot, in vitro knockdown, RIP	non small cell lung cancer tissues, cell lines (16HBE, A549, SPC-A1 and H1299)	up-regulated	AFAP1-AS1 expression was increased in NSCLC tissues and was correlated with clinical outcomes of NSCLC. Further experiments revealed that inhibition of its expression in NSCLC cells resulted in diminished cell growth in vitro and in vivo. RNA-seq revealed that knockdown of AFAP1-AS1 could induce the expression of p21. Mechanistic investigations found that AFAP1-AS1 could interact with EZH2 and re…	29793547	2018	Long Noncoding RNA AFAP1-AS1 Predicts a Poor Prognosis and Regulates Non-Small Cell Lung Cancer Cell Proliferation by Epigenetically Repressing p21 Expression
AFAP1-AS1	hepatocarcinoma	qPCR, Western blot etc.	tumorous tissues with paired paracancerous non-tumour liver tissues ,cell lines (Huh7, HepG2, HCCLM3, LO2)	up-regulated	AFAP1-AS1 was upregulated in surgical tumorous tissues from hepatocarcinoma patients compared with the paired paracancerous non-tumor liver tissues, and in hepatocarcinoma Huh7, HCCLM3 and HepG2 cell lines compared with LO2, a normal liver cell line. AFAP1-AS1 knockdown noticeably suppressed the proliferative, migratory and invasive properties, and the epithelial-mesenchymal transition (EMT) proc…	32280542	2020	Bidirectional interaction of lncRNA AFAP1-AS1 and CRKL accelerates the proliferative and metastatic abilities of hepatocarcinoma cells.
AFAP1-AS1	hepatocarcinoma	qPCR, Western blot etc.	tumorous tissues with paired paracancerous non-tumour liver tissues,cell lines (Huh7, HepG2,HCCLM3, LO2)	up-regulated	The present study revealed AFAP1-AS1 mediated hepatocarcinoma progression through targeting CRKL. The bidirectional interaction of AFAP1-AS1 and oncogenic protein CRKL, and the deregulation of AFAP1-AS1 effects on Ras, MEK and c-Jun activities were investigated in depth. AFAP1-AS1 was upregulated in surgical tumorous tissues from hepatocarcinoma patients compared with the paired paracancerous non…	32280542	2020	Bidirectional interaction of lncRNA AFAP1-AS1 and CRKL accelerates the proliferative and metastatic abilities of hepatocarcinoma cells.
AFAP1-AS1	gastric cancer	qPCR etc.	serum samples	up-regulated	Detection of serum FEZF1-AS1 and AFAP1-AS1 showed both of them were up-regulated in GC patients compared with the normal controls (p < 0.0001), and high serum expression levels were correlated with tumor size, tumor-node-metastasis (TNM) stage and lymph node metastasis.	31785996	2019	Circulatinglong Non-Coding RNA FEZF1-AS1 and AFAP1-AS1 Serve as Potential Diagnostic Biomarkers for Gastric Cancer
AFAP1-AS1	clear cell renal cell carcinoma	qPCR	ccRCC tissues,cell line	up-regulated	We observed that AFAP1-AS1 expression was significantly upregulated in ccRCC tissues and that patients with high-level expression of AFAP1-AS1 had a shorter overall survival.	30832752	2019	Silencing of lncRNA AFAP1-AS1 Inhibits Cell Growth and Metastasis in Clear Cell Renal Cell Carcinoma.
AFAP1-AS1	Cervical Cancer	RNA-seq	cervical cancer tissues	up-regulated	In the present study, we found that AFAP1-AS1 was elevated and hypomethylated in cervical cancer and was associated with a poor prognosis of patients with cervical cancer by analyzing the Cancer RNA-Seq Nexus (CRN), MethCH and UCSC XENA databases.	30816545	2019	Upregulation and hypomethylation of lncRNA AFAP1-AS1 predicts a poor prognosis and promotes the migration and invasion of cervical cancer.
AFAP1-AS1	oral squamous cell carcinoma	qRT-PCR, Western blot	OSCC tiusses,NOK and SCC25 cells	up-regulated	The expression of AFAP1-AS1 was higher in the OSCC tissues than in the NOK cells, and the relative expression of AFAP1-AS1 was higher in the SCC25 cells than in the NOK cells (P<0.001). AFAP1-AS1 expression was associated with the degree of diffe-rentiation, TNM stage, lymphatic metastasis, and poor prognosis of OSCC (P<0.05). Patients with a high expression of AFAP1-AS1 had lower survival rates …	31875436	2019	Expression and Functions of Long Non-Coding RNA Actin Filament-Associated Protein 1-antisense RNA1 in Oral Squamous Cell Carcinoma
AFAP1-AS1	non small cell lung cancer	RT-PCR, Luciferase Reporter Assay, RIP, Western blot analysis	NSCLC tissues,NSCLC cell lines H1975, PC-9, A549, and SPCA-1, and a human normal lung epithelial cell line BEAS-2B	up-regulated	AFAP1-AS1 expression was upregulated in NSCLC tissues and cells. In addition, AFAP1-AS1 bound to and downregulated the expression of miR-139-5p, which was reduced in NSCLC tissues. Knockdown of AFAP1-AS1 and overexpression of miR-139-5p inhibited NSCLC cell proliferation, colony formation and chemotherapy resistance and increased cell apoptosis. Additionally, AFAP1-AS1 upregulates RRM2 expression…	31696057	2019	LncRNA AFAP1-AS1 Supresses miR-139-5p and Promotes Cell Proliferation and Chemotherapy Resistance of Non-small Cell Lung Cancer by Competitively Upregulating RRM2
AFAP1-AS1	prostate cancer	qRT-PCR, RIP, Luciferase reporter gene assay, Western blot	normal myofibroblast stromal cell lines and human PCA cell lines,tumor specimens	up-regulated	AFAP1-AS1 is highly expressed in prostate cancer tissues and cell lines. The expression level of AFAP1-AS1 is correlated with histological grade and distant metastasis. The overall level of patients with high expression of AFAP1-AS1 is low, and their survival rate is relatively low. Silencing AFAP1-AS1 can significantly increase the proliferation and migration of prostate cancer cells. AFAP1-AS1 …	31669642	2020	Long Non-Coding RNA AFAP1-AS1 Promotes Proliferation and Invasion in Prostate Cancer via Targeting miR-512-3p
AFAP1-AS1	colorectal cancer	qRT-PCR etc.	colorectal cancer patient and healthy control blood ,CRC cell lines(CR4 ,ROK)	up-regulated	Plasma GAS8-AS1 was upregulated in early stage CRC patients, and downregulation of GAS8-AS1 effectively distinguished CRC patients from healthy controls. LncRNA AFAP1-AS1 was upregulated in CRC patients and was inversely correlated with GAS8-AS1 only in CRC patients but not in healthy controls. GAS8-AS1 overexpression mediated the downregulation of AFAP1-AS1 in colon cancer cells, while AFAP1-AS1…	31132513	2019	LncRNA GAS8-AS Inhibits Colorectal Cancer (CRC) Cell Proliferation by Downregulating lncRNA AFAP1-AS1
AFAP1-AS1	gastric cancer	qRT-PCR etc.	tumor tissues and adjacent non-cancerous tissues	down-regulated	AFAP1-AS1 were significantly downregulated in gastric tumor samples compared with ANCTs.Relative expressions of AFAP1-AS1 were associated with the location of primary tumor, in that AFAP1 and AFAP1-AS1 were significantly downregulated in all cardia tumor types compared with their paired ANCTs.Additionally, a lower expression level of AFAP1 was detected in younger patients and in high grade tumor …	31086663	2019	AFAP1 and Its Naturally Occurring Antisense RNA Are Downregulated in Gastric Cancer Samples
AFAP1-AS1	prostate cancer	qRT-PCR , Western blot , in vitro knockdown etc.	prostate cancer and normal tissues , prostate cancer cell lines(PC3, LNCaP,DU145),normal prostate epithelial cell lines P69	up-regulated	The expression level of AFAP1-AS1 was significantly higher in prostate cancer samples than that in corresponding ones.Additionally, the cell proliferation, migration, and invasion capacities were inhibited after AFAP1-AS1 was knocked down in prostate cancer cells.Moreover, the mRNA and protein expressions of RBM5 were upregulated after AFAP1-AS1 was knocked down. Furthermore, the RBM5 expression …	31081081	2019	Long Noncoding RNA AFAP1-AS1 Accelerates the Proliferation and Metastasis of Prostate Cancer via Inhibiting RBM5 Expression
AFAP1-AS1	non small cell lung cancer	qRT-PCR , RIP , Western blot , RNAi , in vitro knockdown etc.	lung cancer and adjacent normal tissues , normal human bronchial epithelial cell line (16HBE) and NSCLC cell lines (A549, SPC-A1, PC-9, H1299, and H1975)	up-regulated	AFAP1-AS1, recruiting and binding to LSD1, was generally overexpressed in NSCLC tissues.Higher AFAP1-AS1 expression was significantly correlated with larger tumor size, lymph node metastasis, higher TNM stage, and worse overall survival in NSCLC patients.AFAP1-AS1 downregulation inhibited cell migration and induced apoptosis; AFAP1-AS1 knockdown also hindered tumorigenesis in vivo.AFAP1-AS1 repre…	31069893	2019	Long Noncoding RNA Actin Filament-Associated Protein 1 Antisense RNA 1 Promotes Malignant Phenotype Through Binding With Lysine-Specific Demethylase 1 and Repressing HMG Box-Containing Protein 1 in Non-Small-Cell Lung Cancer
AFAP1-AS1	osteosarcoma	qRT-PCR , Western blot , RIP etc.	osteosarcoma and adjacent non-tumor tissues ,human osteosarcoma cell lines(MG-63, U2OS,Saos-2 and SOSP-9607) and osteoblastic cell line hFOB 1.19	up-regulated	The expression level of AFAP1-AS1 was higher in osteosarcoma samples than that in adjacent tissues.In addition, the proliferation and invasion were inhibited after AFAP1-AS1 was downregulated in vitro. Besides, the mRNA and protein expression levels of brain derived neurotrophic factor (BDNF) were reduced after downregulation of AFAP1-AS1. Furthermore, the expression level of BDNF was positively …	31002124	2019	Long Noncoding RNA AFAP1-AS1 Promoted Osteosarcoma Proliferation and Invasion via Upregulating BDNF
AFAP1-AS1	glioma	qPCR, Western blot	glioma tissues, cell lines (U87MG, U251, SHG-44, A172, 1800)	up-regulated	AFAP1-AS1 was upregulated in the glioma tissues compared with that in the control tissues, The result showed that AFAP1-AS1 expression predicted worse prognosis in glioma patients as compared with those with low expression	30178845	2018	Long non-coding RNA AFAP1-AS1 accelerates invasion and predicts poor prognosis of glioma.
AFAP1-AS1	nasopharyngeal cancer	qPCR, Western blot, Luciferase reporter assay, RNAi, other	NPC tissues and cell lines (5-8F and HNE2)	up-regulated	In this study, we determined that AFAP1-AS1 functions as a competing endogenous RNA in NPC to regulate the Rho/Rac pathway through miR-423-5p. These interactions can mediate the expression of RAB11B, LASP1, and FOSL2 and accelerate cell migration and invasion via the Rho/Rac signaling pathway or FOSL2. AFAP1-AS1 and FOSL2 could competitively bind with miR-423-5p to regulate several molecules, inc…	30326930	2018	Long Noncoding RNA AFAP1-AS1 Acts as a Competing Endogenous RNA of miR-423-5p to Facilitate Nasopharyngeal Carcinoma Metastasis Through Regulating the Rho/Rac Pathway
AFAP1-AS1	non small cell lung cancer	qPCR, Luciferase reporter assay, RNA-seq, other	lung adenocarcinoma tissues and cell lines (H1299, PC9 and H1975)	up-regulated	Mechanistically, AFAP1-AS1 functions through positively regulating the expression of AFAP1 protein. On the other hand, the expression of lncRNA AFAP1-AS1 negatively correlates with CpG methylation status of its gene promoter, identified in both lung cancer cells and patient tissues, and treatment with DNA methyltransferase inhibitor decitabine significantly activates AFAP1-AS1 expression, strongl…	30293090	2018	Long Non-Coding RNA AFAP1-AS1 Plays an Oncogenic Role in Promoting Cell Migration in Non-Small Cell Lung Cancer
AFAP1-AS1	non small cell lung cancer	qPCR, Western blot, RNAi, other	NSCLC tissues and cell lines (A549, H1975, H1650, H1395 and H12994), blood	up-regulated	A high expression of AFAP1-AS1 was identified in NSCLC, alongside with a reduced level of IL-12 and increased levels of IL-10 and interferon (IFN)-纬. Aberrant expressions of AFAP1-AS1 were associated with pathological grade, TNM staging and metastatic potential of NSCLC. AFAP1-AS1 could activate interferon regulatory factor (IRF)7, the retinoid-inducible protein (RIG)-I-like receptor signaling pa…	30278439	2018	lncRNA AFAP1-AS1 Promotes Migration and Invasion of Non-Small Cell Lung Cancer via Up-Regulating IRF7 and the RIG-I-Like Receptor Signaling Pathway
AFAP1-AS1	pancreatic cancer	qPCR, Western blo, Luciferase reporter assay, other	PC tissues and cell lines (ASPC-1, BxPC-3, HPAC, MiaPaCa-2)	down-regulated	Insights into the mechanisms of competing endogenous RNAs (ceRNAs) gained from bioinformatics analysis and luciferase activity assays showed that the epidermal growth factor receptor (EGFR) and AFAP1-AS1 directly compete for miR-146b-5p binding. CuB-induced high miR-146b-5p expression and inhibited the expression of AFAP1-AS1. In summary, reducing the expression of endogenous AFAP1-AS1 effectivel…	30206930	2019	Cucurbitacin B Suppresses Proliferation of Pancreatic Cancer Cells by ceRNA: Effect of miR-146b-5p and lncRNA-AFAP1-AS1
AFAP1-AS1	gastric cancer	qPCR, other	GC tissues and cell line (MKN-45, MGC-803 and AGS)	up-regulated	In addition, the patients with GC with increased AFAP1-AS1 expression exhibited an advanced clinical stage and an association with the occurrence of lymph node metastasis compared with those with decreased AFAP1-AS1 expression. In vitro assays demonstrated that knockdown of AFAP1-AS1 decreased levels of cell proliferation and migration. In addition, the results of flow cytometry demonstrated that…	31452798	2019	Overexpression of lncRNA AFAP1-AS1 Promotes Cell Proliferation and Invasion in Gastric Cancer
AFAP1-AS1	osteosarcoma	qPCR, Western blot, RIP, RNAi, other	osteosarcoma tissues and cell lines (MNNG/HOS,MG63, SaOS-2 and U2OS)	up-regulated	AFAP1-AS1 knockdown induces OS cell apoptosis and cell cycle G0/G1 arrest, suppresses OS cells growth, migration, invasion, vasculogenic mimicry formation and epithelial-mesenchymal transition (EMT), and affects actin filament integrity. AFAP1-AS1 knockdown suppresses OS tumor formation and growth in nude mice. AFAP1-AS1 knockdown elicits a signaling inhibition including decreased levels of RhoC,…	31443665	2019	LncRNA AFAP1-AS1 Promotes Tumorigenesis and Epithelial-Mesenchymal Transition of Osteosarcoma Through RhoC/ROCK1/p38MAPK/Twist1 Signaling Pathway
AFAP1-AS1	colon cancer	qPCR, Western blot, in vitro knockdown, etc.	CC tissues, human CC cell lines SW480, SW620, HCT116 and HT-29	up-regulated	analyzed the lncRNA expression patterns in Gene Expression Omnibus (GEO) datasets and the Cancer Genome Atlas (TCGA) RNA-seq datasets, and found that the expression level of AFAP1-AS1 was significantly elevated in CC tissues. High levels of AFAP1-AS1 were associated with poor disease-free survival and overall survival in CC patients. In vitro experiments demonstrated that AFAP1-AS1 knockdown sign…	30588252	2018	High Expression of lncRNA AFAP1-AS1 Promotes the Progression of Colon Cancer and Predicts Poor Prognosis
AFAP1-AS1	triple negative breast cancer	qPCR, Western blot, in vitro knockdown, etc.	TNBC tissues, normal mammary epithelial cell lines (184A1 and MCF-10A) and human breast cancer cell lines (BT474, MCF-7, T47D, BT483, BT20, MDA-MB-468, BT549, and MDA-MB-231)	up-regulated	AFAP1-AS1 was overexpressed in TNBC tissues and cells. Overexpression of LncRNA AFAP1-AS1 was associated with poor prognosis in TNBC patients. Moreover, we demonstrated that upregulation of AFAP1-AS1 promoted cell proliferation and invasion, and inhibited cell apoptosis in vitro, while overexpression of AFAP1-AS1 promoted tumor growth in vivo. Our results also revealed that upregulation of AFAP1-…	30505272	2018	AFAP1-AS1 Promotes Epithelial-Mesenchymal Transition and Tumorigenesis Through Wnt/尾-Catenin Signaling Pathway in Triple-Negative Breast Cancer.
AFAP1-AS1	breast cancer	qPCR	breast cancer tissues, cell lines(MDA-MB-40 231 and MCF-7)	up-regulated	both genes were significantly down-regulated in Ki-67 negative tumor samples. The observed up-regulation of AFAP1-AS1 in tumor samples compared with ANCTs implies its involvement in breast cancer pathogenesis and potentiates it as a biomarker or therapeutic target.	29439313	2018	Expression analysis of AFAP1-AS1 and AFAP1 in breast cancer.
AFAP1-AS1	thyroid cancer	qPCR, Western blot, in vitro knockdown etc	cell lines (Nthy-ori3-1 K-1, TPC-1, SW579, FTC133,XTC-1), FTC tumor tissues	up-regulated	Expression of AFAP1-AS1 was increased in thyroid cancer tissues. Down-regulation of AFAP1-AS1 could suppress growth of thyroid cancer cells. Knockdown of AFAP1-AS1 induced apoptosis in thyroid cancer. Decreased cell migration in thyroid cancer as a result of down-regulation of AFAP1-AS1.	29331858	2018	Down-regulation of long non-coding RNA AFAP1-AS1 inhibits tumor growth, promotes apoptosis and decreases metastasis in thyroid cancer.
AFAP1-AS1	non small cell lung cancer	qPCR	non small cell lung cancer tissues	up-regulated	AFAP1-AS1 expression level was significantly elevated in non-small cell lung cancer patients compared with that in normal controls (p=0.000). Serum AFAP1-AS1 could be used as molecular marker for distinguishing non-small cell lung cancer patients from healthy people with an area under the curve of 0.759.high serum AFAP1-AS1 expression levels correlated with distant metastasis, lymph node metastas…	29080690	2017	Circulating long non-coding RNA AFAP1-AS1 is a potential diagnostic biomarker for non-small cell lung cancer.
AFAP1-AS1	retinoblastoma	qPCR etc.	retinoblastoma tissues, cell lines (Weri-Rb1, Y79, ARPE-19 and HRMECs)	up-regulated	In our results, AFAP1-AS1 expression was elevated in retinoblastoma tissues and cell lines, and associated with tumor size, choroidal invasion, and optic nerve invasion. Moreover, high expression of AFAP1-AS1 was an independent unfavorable prognostic factor in retinoblastoma patients. The experiment in vitro suggested down-regulation of AFAP1-AS1 inhibited retinoblastoma cell proliferation, migra…	29654169	2018	LncRNA AFAP1-AS1 is a prognostic biomarker and serves as oncogenic role in retinoblastoma.
AFAP1-AS1	tongue squamous cell carcinoma	qPCR, Western blot, in vitro knockdown	TSCC tissues, TSCC cell lines (SCC-15, Tca8113, SCC-4, SCC-9 and CAL-27)	up-regulated	lncRNA AFAP1-AS1 was increased in TSCC tissues and that patients with high AFAP1-AS1 expression had a shorter overall survival.Furthermore, AFAP1-AS1 silencing partly inhibited cell migration and invasion. Inhibition of AFAP1-AS1 decreased the activity of the Wnt/B-catenin pathway and suppressed the expression of EMT-related genes (SLUG, SNAIL1, VIM, CADN, ZEB1, ZEB2, SMAD2 and TWIST1) in TSCC ce…	29310682	2018	Upregulation of the long non-coding RNA AFAP1-AS1 affects the proliferation, invasion and survival of tongue squamous cell carcinoma via the Wnt/B-catenin signaling pathway.
AFAP1-AS1	nasopharyngeal cancer	qPCR etc.	cell lines (6-10B, 5-8F, CNE1, CNE2 and B95-9)	down-regulated	A profile of three circulating lncRNAs (MALAT1, AFAP1-AS1 and AL359063) was established for NPC diagnosis. By Receiver Operating Characteristic (ROC) curve analysis, this three-lncRNA signature showed high accuracy in discriminating NPC from healthy control.	28467811	2017	Serum long non-coding RNAs MALAT1, AFAP1-AS1 and AL359063 as diagnostic and prognostic biomarkers for nasopharyngeal carcinoma.
AFAP1-AS1	cholangiocarcinoma	qPCR, Western blot	cholangiocarcinoma tumor tissues	up-regulated	We found that lncRNA AFAP1-AS1 was increased in CCA tissues and patients with high AFAP1-AS1 expression had a shorter overall survival.	28535506	2017	Long Noncoding RNA AFAP1-AS1 Promoted Tumor Growth and Invasion in Cholangiocarcinoma
AFAP1-AS1	gallbladder cancer	qPCR, RNAi, Western blot etc.	GBC tissues, cell lines (NOZ, H69 ,GBC-SD and SGC-996)	up-regulated	The expression levels of lncRNA AFAP1-AS1 were significantly elevated in GBC tissues and GBC cell lines. In addition, the expression level of lncRNA AFAP1-AS1 was significantly associated with tumor sizes and the higher expression of lncRNA AFAP1-AS1 was correlated with poor prognosis in GBC patients. Knockdown of LncRNA AFAP1-AS1 suppressed cell growth and invasion in NOZ and GBC-SD cells. Furth…	27810781	2016	Overexpression of LncRNA AFAP1-AS1 predicts poor prognosis and promotes cells proliferation and invasion in gallbladder cancer.
AFAP1-AS1	hepatocellular carcinoma	qPCR, Western blot, Flow cytometry assay etc.	HCC cell lines (SMCC7721 and HepG2)	up-regulated	We found that increased expression of AFAP1-AS1 was significantly correlated with pathological staging and lymph-vascular space invasion (LVSI) in HCC patients. Multivariate analyses indicated that AFAP1-AS1 represented an independent predictor for overall survival of HCC. Further experiments showed that knockdown of AFAP1-AS1 by si-AFAP1-AS1 decreased the proliferation and invasion in vitro and …	26892468	2016	Long noncoding RNA AFAP1-AS1 indicates a poor prognosis of hepatocellular carcinoma and promotes cell proliferation and invasion via upregulation of the RhoA/Rac2 signaling
AFAP1-AS1	lung squamous cell carcinoma	qPCR, RNAi, Cell proliferation assay etc.	lung cancer tissues, cell line (SK-MES-1)	up-regulated	We detected 6 lncRNAs including 3 that were up-regulated (LINC00511, AFAP1-AS1, CASC9) and 3 down-regulated (LINC00968, TINCR, LINC00035) in 20 paired LUAD and LUSC and normal tissues to evaluate the analysis results. The results of qPCR showed that all the chosen lncRNA expressions were increased or decreased in LUAD or LUSC tissues compared with those in the normal tissues, which is consistent …	27797003	2016	Transcriptome analysis of distinct long non-coding RNA transcriptional fingerprints in lung adenocarcinoma and squamous cell carcinoma.
AFAP1-AS1	ovarian cancer	qPCR, Flow cytometry assay, Cell proliferation assay etc.	ovarian cancer tissues, cell lines (SKOV3, OV90, TOV112D and ES2)	up-regulated	AFAP1-AS1 was highly expressed both in ovarian cancer samples and cell lines compared with their corresponding normal counterparts. High AFAP1-AS1 expression was significantly associated with response and FIGO stage. Gain-of-function and loss-of-function experiments showed that AFAP1-AS1 promoted ovarian cancer cells proliferation. Flow cytometry assay showed that knockdown of AFAP1-AS1 promoted …	28051261	2016	Expression and functional role of long non-coding RNA AFAP1-AS1 in ovarian cancer.
AFAP1-AS1	pancreatic ductal adenocarcinoma	qPCR etc.	blood, cell lines (Panc1, MIAPaCa-2, Capan2, SW1990 etc.)	up-regulated	Microarray analysis revealed that up-regulation of AFAP1-AS1 expression in PDAC tissues compared with normal adjacent tissues, which was confirmed by RT-qPCR in 69/90 cases (76.7%). Its overexpression was associated with lymph node metastasis, perineural invasion, and poor survival. AFAP1-AS1 is a potential novel prognostic marker to predict the clinical outcome of PDAC patients after surgery and…	25925763	2015	High expression of AFAP1-AS1 is associated with poor survival and short-term recurrence in pancreatic ductal adenocarcinoma.
AFAP1-AS1	lung cancer	RNA-seq, qPCR, Western blot etc.	cell line (A549)	up-regulated	AFAP1-AS1 was the most significantly upregulated in lung cancer and associated with poor prognosis. AFAP1-AS1 knockdown significantly inhibited the cell invasive and migration capability in lung cancer cells. AFAP1-AS1 knockdown also increased the expression of its antisense protein coding gene, actin filament associated protein 1 (AFAP1), and affected the expression levels of several small GTPas…	26245991	2015	AFAP1-AS1, a long noncoding RNA upregulated in lung cancer and promotes invasion and metastasis.
AFAP1-AS1	non small cell lung cancer	qPCR etc.	NSCLC tissues	up-regulated	Results showed that patients with high LncRNA AFAP1-AS1 expression lived shorter than those with low LncRNA AFAP1-AS1 expression. Besides, the prognostic value of LncRNA AFAP1-AS1 as well as the clinical features was assessed by Cox regression analysis. The outcome revealed that LncRNA AFAP1-AS1 was closely related to the prognosis of NSCLC.	26463625	2015	The up-regulation of long non-coding RNA AFAP1-AS1 is associated with the poor prognosis of NSCLC patients
AFAP1-AS1	esophageal adenocarcinoma	qPCR etc.	EAC tissues, cell lines (OE-33, SK-GT-4, FLO-1, HEEpiC etc.)	up-regulated	Using quantitative reverse-transcription PCR, we assessed expression levels of AFAP1-AS1 in 20 matched pairs of human EAC and adjacent NE as well as in 12 matched pairs of human benign BE and adjacent NE. AFAP1-AS1 expression was elevated relative to NE in the majority of EACs (15/20) and BEs (11/12). These data suggest that AFAP1-AS1 expression is up-regulated in both EAC cell lines and primary …	23333711	2013	Hypomethylation of noncoding DNA regions and overexpression of the long noncoding RNA, AFAP1-AS1, in Barrett's esophagus and esophageal adenocarcinoma.
AFAP1-AS1	lung adenocarcinoma	qPCR etc.	lung adenocarcinoma tissues	up-regulated	AFAP1-AS1 was overexpressed in lung adenocarcinoma and associated with survival time. The low expression of AFAP1-AS1 was an independent predictor for disease-free survival in patients with lung adenocarcinoma.AFAP1-AS1 down-regulation exerts growth suppression and apoptosis induction in lung adenocarcinoma cells, suggested it may participate in turmorigenesis and be a therapeutic target for trea…	28670387	2017	Down-regulation of long non-coding RNA AFAP1-AS1 inhibits tumor cell growth and invasion in lung adenocarcinoma
AFAP1-AS1	colorectal cancer	qPCR etc.	CRC tissues	up-regulated	Among them, AFAP1-AS1, BCAR4, H19, HOXA-AS2, MALAT1 and PVT1 were significantly up-regulated, and ADAMTS9-AS2 was significantly down-regulated in cancer tissue samples.	27596298	2016	Differentially expressed long non-coding RNAs and the prognostic potential in colorectal cancer.
AFAP1-AS1	lung adenocarcinoma	RNA-seq, qPCR etc.	LUAD tissues	up-regulated	The results showed that CHIAP2, LINC00472, LINC00961 and MGC27382 were downregulated in LUAD tumor tissues when compared with adjacent non-tumor lung tissues, while AFAP1-AS1, CHIAP2 and FER1L4 were upregulated in LUAD tumor tissues.	27826625	2016	Integrated analysis of long non-coding RNA-associated ceRNA network reveals potential lncRNA biomarkers in human lung adenocarcinoma.
AFAP1-AS1	gastric cancer	qPCR, Western blot, etc.	gastric cancer tissues, cell lines (AGS, BGC-823, MGC-803, SGC-7901)	up-regulated	We found that lncRNA AFAP1-AS1 was upregulated in GC and play as an important biomarker of prognosis in GC patients. Therefore, lncRNA AFAP1-AS1 may be a biomarker for prognosis and a therapeutic target of GC.	28975981	2017	Increased lncRNA AFAP1-AS1 expression predicts poor prognosis and promotes malignant phenotypes in gastric cancer
AFAP1-AS1	cholangiocarcinoma	qPCR, Western blot, in vitro knockdown	cholangiocarcinoma tissues, cell lines (HuCCT1 and TFK-1)	up-regulated	qRT-PCR analysis of patient samples showed that AFAP1-AS1 expression was higher in CCA tumors than matched adjacent non-tumor tissue. AFAP1-AS1 levels were also higher in CCA cell lines (HuCCT1 and TFK-1) than a normal biliary epithelium cell line (HIBEpic)	28938565	2017	LncRNA AFAP1-AS1 promotes growth and metastasis of cholangiocarcinoma cells
AFAP1-AS1	lung cancer	qPCR, Western blot	lung cancer tissues, cell lines (A549, H1299 ,H460)	up-regulated	In the current study, we found that AFAP1-AS1 was substantially over expressed in lung cancer tissues and cell lines. In addition, AFAP1-AS1 expression level was proven to be associated with the malignant features of lung cancer. Knockdown of AFAP1-AS1 significantly suppressed cell proliferation by increasing cell apoptosis and G0/G1 phase retardation of cell cycle in lung cancer cells. Furthermo…	29212176	2017	Silencing of lncRNA AFAP1-AS1 suppressed lung cancer development by regulatory mechanism in cis and trans.
AFAP1-AS1	gastric cancer	qPCR, Western blot etc.	GC tissues, cell lines (AGS, MGC-803, SGC-7901, and BGC-823)	up-regulated	A small interfering RNA (siRNA) that targeted AFAP1-AS1 was transfected into cells to inhibit the expression of AFAP1-AS1. AFAP1-AS1 was up-regulated in GC tissues and GC cells. AFAP1-AS1 knockdown suppressed cell viability of SGC7901 transfected with si-AFAP1-AS1. AFAP1-AS1 was up-regulated in GC cells and regulated the gastric cancer cell proliferation and apoptosis via PTEN/p-AKT pathway. AFAP…	28451917	2017	Long Noncoding RNA AFAP1-AS1 Promotes Cell Proliferation and Apoptosis of Gastric Cancer Cells via PTEN/p-AKT Pathway.
AFAP1-AS1	pancreatic ductal adenocarcinoma	Microarray, qPCR, Cell proliferation assay etc.	PDAC tissues, cell lines (AsPC-1, BxPC-3, Capan-2, CFPAC-1, HPAC, MIA PaCa-2, PANC-1 and SW1990)	up-regulated	The qRT-PCR results showed that CRNDE, NR_036488, ENSG00000244649, AFAP1-AS and UCA1 expression was significantly increased and ENSG00000218510 expression was remarkably decreased in PDAC tissues compared with paired normal pancreatic tissues. Consistent with the findings in PDAC tissues, CRNDE, NR_036488, ENSG00000244649, AFAP1-AS1 and UCA1 expression was dramatically enhanced and ENSG0000021851…	27628540	2016	Analysis of long non-coding RNA expression profiles in pancreatic ductal adenocarcinoma.
AFAP1-AS1	esophageal squamous cell carcinoma	qPCR, Cell transfection, Cell proliferation assay etc.	ESCC tissues, cell lines (ECA-109 and TE-1)	up-regulated	AFAP1-AS1 expression was markedly elevated in ESCC tissues and significantly associated with advanced TNM stage and larger tumor size. Moreover, by knocking down AFAP1-AS1 expression in ESCC cells, the proliferation and colony-forming ability were inhibited and cell apoptosis was induced.	27577754	2016	AFAP1-AS1 is upregulated and promotes esophageal squamous cell carcinoma cell proliferation and inhibits cell apoptosis.
AFAP1-AS1	esophageal squamous cell carcinoma	qPCR, MTT assay etc.	ESCC tissues, cell lines (KYSE30, KYSE70, KYSE150, KYSE450, KYSE510, and TE10)	up-regulated	Three lncRNAs (AFAP1-AS1, UCA1, HOTAIR) were found to be deregulated in cisplatin-resistant cells compared with their parent cells. AFAP1-AS1 was significantly up-regulated in tumor tissues compared with adjacent normal tissues. Furthermore, overexpression of AFAP1-AS1 was closely associated with lymph node metastasis, distant metastasis, advanced clinical stage, and response to dCRT.	26756568	2016	High expression of long non-coding RNA AFAP1-AS1 predicts chemoradioresistance and poor prognosis in patients with esophageal squamous cell carcinoma treated with definitive chemoradiotherapy.
AFAP1-AS1	hepatocellular carcinoma	qPCR, Western blot, Cell proliferation assay etc.	HCC tissues, cell lines (SMMC-7721, Bel-7402, MHCC-97 L, MHCC-97H)	up-regulated	AFAP1-AS1 was found to be increased in HCC tissues, and high AFAP1-AS1 expression was associated with tumor size, TNM stage, vascular invasion, and poor prognosis. Silencing of AFAP1-AS1 significantly reduced cell proliferation, clonal growth, cell migration, and invasion and increased apoptosis in vitro. Furthermore, AFAP1-AS1 silencing markedly reduced tumor growth in a murine allograft model i…	26803513	2016	Critical role for the long non-coding RNA AFAP1-AS1 in the proliferation and metastasis of hepatocellular carcinoma.
AFAP1-AS1	nasopharyngeal cancer	Microarray, qPCR, RNAi, Western blot, ISH etc.	NPC tissues, cell lines (5-8F, HNE2, HK-1)	up-regulated	AFAP1-AS1 expression was upregulated in NPC and associated with NPC metastasis and poor prognosis. In vitro experiments demonstrated that AFAP1-AS1 knockdown significantly inhibited the NPC cell migration and invasive capability. AFAP1-AS1 knockdown also increased AFAP1 protein expression. Proteomic and bioinformatics analyses suggested that AFAP1-AS1 affected the expression of several small GTPa…	26246469	2015	Upregulated long non-coding RNA AFAP1-AS1 expression is associated with progression and poor prognosis of nasopharyngeal carcinoma.
AFAP1-AS1	colorectal cancer	qPCR, RNAi etc.	CRC tissues, cell lines (HCT116 and SW480)	up-regulated	In this study, we found that AFAP1-AS1 was aberrantly over-expressed in CRC tissues and closely correlated with tumor size, TNM stage and distant metastasis. Moreover, AFAP1-AS1 depletion resulted in the inhibition of CRC cell proliferation and colony formation. In addition, AFAP1-AS1 knockdown induced G0/G1 cell cycle arrest in CRC cells.	27261589	2016	Overexpression of lncRNA AFAP1-AS1 correlates with poor prognosis and promotes tumorigenesis in colorectal cancer.
AFAP1-AS1	colorectal cancer	qPCR, RNAi, Western blot, MTT assay etc.	CRC tissues, cell lines (HCT116, SW480)	up-regulated	Relative expression of AFAP1-AS1 was significantly elevated in CRC tissues and CRC HCT116 and SW480 cell lines. AFAP1-AS1 knock-down suppressed SW480 cell proliferation, colony formation, migration and invasion. Also AFAP1-AS1 knock-down inhibited tumor metastasis-associated genes expression in terms of EMT.	27578191	2016	Long non-coding RNA AFAP1-AS1 facilitates tumor growth and promotes metastasis in colorectal cancer.
AFAP1-AS1	lung adenocarcinoma	qPCR, RNAi, Cell proliferation assay etc.	lung cancer tissues, cell line (A549)	up-regulated	We detected 6 lncRNAs including 3 that were up-regulated (LINC00511, AFAP1-AS1, CASC9) and 3 down-regulated (LINC00968, TINCR, LINC00035) in 20 paired LUAD and LUSC and normal tissues to evaluate the analysis results. The results of qPCR showed that all the chosen lncRNA expressions were increased or decreased in LUAD or LUSC tissues compared with those in the normal tissues, which is consistent …	27797003	2016	Transcriptome analysis of distinct long non-coding RNA transcriptional fingerprints in lung adenocarcinoma and squamous cell carcinoma.
AFAP1-AS1	non small cell lung cancer	qPCR, Western blot, RIP etc.	non small cell lung cancer tissues, Cell lines (16HBE, A549, SPC-A1 and H1299)	up-regulated	AFAP1-AS1 expression was increased in NSCLC tissues and was correlated with clinical outcomes of NSCLC. Over-expression of AFAP1-AS1 level reveals a poor overall survival time (OS) of patients with NSCLC and could be regarded AS an independent predictor for OS	29793547	2018	Long noncoding RNA AFAP1-AS1 predicts a poor prognosis and regulates non-small cell lung cancer cell proliferation by epigenetically repressing p21 expression
AFAP1-AS1	gastric cancer	qPCR, Western blot etc.	gastric cancer tissues, cell lines (GES-1, AGS, BGC-823, MKN-45 and SGC-7901)	up-regulated	The expression of AFAP1-AS1 was significantly increased in the primary tumor tissues of GC patients with lymph node metastasis or tumor node metastasis stage. The overexpression of AFAP1-AS1 was positively associated with the poor survival rates of GC patients.	29805596	2018	Long non-coding RNA AFAP1-antisense RNA 1 promotes the proliferation, migration and invasion of gastric cancer cells and is associated with poor patient survival
AFAP1-AS1	breast cancer	qPCR, etc.	The normal human mammary epithelial cell line (MCF-10A). 4 breast cancer cell lines (MCF-7,SK-RB-3,MDA-MB231,MDA-MB-468). A total of 160 paired breast cancer tissue,adjacent normal tissue.	up-regulated	Up-regulated lncRNA AFAP1-AS1 indicates a poor prognosis in breast cancer patients and regulated the breast cancer cells proliferation, apoptosis and metastasis. AFAP1-AS1 knockdown can inhibit the proliferation,metastasis and promote apoptosis of MCF-7. However,the AFAP1 expression and actin filament integrity was not affected after AFAP1-AS1 knockdown.The Kaplan-Meier method was used to estimat…	29974352	2018	Up-regulated lncRNA AFAP1-AS1 indicates a poor prognosis and promotes carcinogenesis of breast cancer.
AFAP1-AS1	laryngeal squamous cell cancer	qPCR, Luciferase reporter assay, Western blot, etc.	laryngeal specimens and normal tissues	up-regulated	Taken together,these results suggest that, AFAP1-AS1 can serve as a prognostic biomarker in laryngeal carcinoma and that, miR-320a has the potential to improve standard therapeutic approaches to the disease, especially for cases in which cancer cell stemness and drug resistance.	29971915	2018	Long non-coding RNA AFAP1-AS1/miR-320a/RBPJ axis regulates laryngeal carcinoma cell stemness and chemoresistance.
AFAP1-AS1	non small cell lung cancer	qPCR, etc.	lung cancer tissues, normal tissues.	up-regulated	In conclusion, it was demonstrated that lncRNA AFAP1?AS1 is overexpressed in NSCLC and an unfavorable biomarker for patients with NSCLC. Upregulation of HOTAIR in lung tumor tissues is associated with metastasis, drug resistance and poor survival time in patients with lung cancer.	29963138	2018	Long noncoding RNA AFAP1-AS1 is upregulated in NSCLC and associated with lymph node metastasis and poor prognosis.
AFAP1-AS1	colorectal cancer	qPCR, ChIP, RIP, Western blot, etc.	Cell lines (LOVO, SW1116, SW480, HCT116, SW620, HT29). 80 colorectal carcinoma tissues, 10 normal colon tissues.	up-regulated	Our findings indicate that AFAP1-AS1 is an oncogenic lncRNA that promotes tumor progression and may be a novel prognostic factor in colorectal cancer. Targeting AFAP1-AS1 might be a potential therapeutic strategy for colorectal cancer treatment.Kaplan-Meier survival analysis revealed a statistically significant worse prognosis for colorectal cancer patients with high AFAP1-AS1 mRNA levels compare…	29888110	2018	Long noncoding RNA AFAP1-AS1 facilitates tumor growth through enhancer of zeste homolog 2 in colorectal cancer.
AFDN-DT	gastric cancer	RT-qPCR	gastric cancer cell line	up-regulated	AFDN-DT, an lncRNA that is repressed in gastric cancers (GC), functions as a tumour suppressor by inhibiting cell growth and metastasis through transcriptional repression of genes involved in metastasis.	31981317	2019	Tumour suppressive long non-coding RNA AFDN-DT inhibits gastric cancer invasion via transcriptional regulation
AGAP2-AS1	non small cell lung cancer	qRT-PCR, Western blot	NSCLC tissues	up-regulated	serum exosomal lncRNA TBILA and AGAP2-AS1 are highly expressed in patients with NSCLC.	32015683	2020	Exploration of Serum Exosomal LncRNA TBILA and AGAP2-AS1 as Promising Biomarkers for Diagnosis of Non-Small Cell Lung Cancer
AGAP2-AS1	colorectal cancer	qPCR, Western blot, RIP, Luciferase reporter assay etc	CRC tissues,CRC cell lines (DLD-1, SW480, HT29, CaCO2, RKO, HCT8)	up-regulated	The expression of AGAP2-AS1 was overexpressed in CRC tissues and negatively correlated with the survival of patients with CRC. AGAP2-AS1 promoted CRC cell proliferation and inhibited apoptosis. Moreover, AGAP2-AS1 enhanced the chemoresistance of CRC cells to gemcitabine. In addition, AGAP2-AS1 enhanced the migration and invasion of CRC cells. Mechanistic studies showed that AGAP2-AS1 regulated fi…	32202509	2020	LncRNA AGAP2-AS1 Augments Cell Viability and Mobility, and Confers Gemcitabine Resistance by Inhibiting miR-497 in Colorectal Cancer
AGAP2-AS1	esophageal cancer	qPCR, Western blot, RIP, Luciferase reporter assay, in vitro knockdown etc	EC Tissues,cell lines (KYSE70, KYSE-510, and EC9706)	up-regulated	The expression of AGAP2-AS1, miR-195-5p, and FOSL1 in tumor tissues isolated from EC patients and EC cell lines was determined by quantitative reverse transcriptase polymerase chain reaction (qRT-PCR), the results of which illustrated that AGAP2-AS1 and FOSL1 were increased while miR-195-5p was reduced in EC. Next, the ectopic expression, knockdown, and reporter assay experiments were all employe…	32199129	2020	Silencing lncRNA AGAP2-AS1 Upregulates miR-195-5p to Repress Migration and Invasion of EC Cells via the Decrease of FOSL1 Expression
AGAP2-AS1	breast cancer	qPCR, RIP, Western blot	cell lines(SKBR-3, BT474,MCF-10A)	up-regulated	Increased Expression of Exosomal AGAP2-AS1 (AGAP2 Antisense RNA 1) In Breast Cancer Cells Inhibits Trastuzumab-Induced Cell Cytotoxicity.	30910994	2019	Increased Expression of Exosomal AGAP2-AS1 (AGAP2 Antisense RNA 1) In Breast Cancer Cells Inhibits Trastuzumab-Induced Cell Cytotoxicity.
AGAP2-AS1	pancreatic cancer	qPCR, RNA-seq	PC tissues,cell lines (BxPC-3, SW1990, PANC-1,AsPC-1)	up-regulated	In summary, our data show that RREB1-induced upregulation of AGAP2-AS1 regulates cell proliferation and migration in PC partly through suppressing ANKRD1 and ANGPTL4 by recruiting EZH2.	30814490	2019	RREB1-induced upregulation of the lncRNA AGAP2-AS1 regulates the proliferation and migration of pancreatic cancer partly through suppressing ANKRD1 and ANGPTL4.
AGAP2-AS1	glioblastoma	qRT-PCR , Western blot , RIP etc.	GBM tumor tissues and matched non-cancerous tissues,GBM cell lines (A172, U87/MG, U251/MG, LN229, and SHG44) ,normal human astrocytes (NHA)	up-regulated	AGAP2-AS1 expression was up-regulated in GBM tissues and cells. High AGAP2-AS1 expression may predict a poor prognosis in GBM patients. Functionally, silencing of AGAP2-AS1 suppressed proliferation and invasion, while enhanced apoptosis in GBM cells. Overexpression of AGAP2-AS1 promoted cell proliferation and invasion. Mechanically, AGAP2-AS1 could interact with EZH2 and LSD1, recruiting them to …	31186379	2019	Long Non-Coding RNA AGAP2-AS1 Exerts Oncogenic Properties in Glioblastoma by Epigenetically Silencing TFPI2 Through EZH2 and LSD1
AGAP2-AS1	hepatocellular carcinoma	qRT-PCR , Luciferase reporter assay , Western blot , RIP , in vitro knockdown etc.	patients鈥檛issues and paired adjacent non-tumor tissues ,normal immortalized human hepatocyte LO2 ,HCC cells (Hep3B, HCCLM3, Huh7, MHCC-97H and SMMC-7721)	up-regulated	AGAP2-AS1 expression was up-regulated in HCC tissues and cell lines, especially in metastatic and recurrent cases.AGAP2-AS1 promoted cell proliferation, migration, invasion, EMT progression and inhibited apoptosis of HCC cells in vitro and in vivo.AGAP2-AS1 could function as a competing endogenous RNA (ceRNA) by sponging miR-16-5p in HCC cells.AGAP2-AS1 and miR-16-5p expression were markedly corr…	31088485	2019	Long Non-Coding RNA AGAP2-AS1, Functioning as a Competitive Endogenous RNA, Upregulates ANXA11 Expression by Sponging miR-16-5p and Promotes Proliferation and Metastasis in Hepatocellular Carcinoma
AGAP2-AS1	breast cancer	qPCR, ChIP, RIP, Western blot, Fluorescence in situ hybridization analysis (FISH)	breast cancer tissues, cell lines (SKBR-3, BT474)	up-regulated	AGAP2-AS1 was upregulated and transcriptionally induced by SP1 in breast cancer. Overexpression of AGAP2-AS1 promoted cell growth, suppressed apoptosis, and caused trastuzumab resistance.	30157918	2018	SP1-induced lncRNA AGAP2-AS1 expression promotes chemoresistance of breast cancer by epigenetic regulation of MyD88.
AGAP2-AS1	glioma	qPCR, Western blot, Luciferase reporter assay, in vitro knockdown, etc.	glioma tissues, glioma cell lines (U87, U251 and LN229) and a normal human astrocyte (NHA)	up-regulated	Higher expression of AGAP2-AS1was correlatedwith the lower overall survival of glioma patients. Functionally, AGAP2-AS1 knockdown inhibited glioma cell proliferation and accelerated glioma cell apoptosis. Mechanistically, AGAP2-AS1 upregulated HDGF by sponging miR-15a/b-5p. The function of AGAP2-AS1-miR-15a/b-5p-HDGF axis was confirmed by performing rescue assays. Experimental results suggested t…	30684575	2019	Long non-coding RNA AGAP2-AS1 promotes the proliferation of glioma cells by sponging miR-15a/b-5p to upregulate the expression of HDGF and activating Wnt/尾-catenin signaling pathway.
AGAP2-AS1	glioblastoma	qPCRin vitro knockdown, etc.	glioma tissue (GBM tissues and low-grade glioma tissues), GBM cell lines (U87 and U251) and the human astrocyte cell line (HA)	up-regulated	AGAP2 AS1 expression was increased in GBM compared with adjacent normal brain tissues or low grade glioma tissues, and there was no significantly different between low grade glioma tissues and normal tissues. Kaplan Meier survival analysis indicated patients with GBM having high expression of AGAP2 AS1 had shorter overall survival time than those with low expression of AGAP2 AS1. The loss of func…	30525219	2018	AGAP2-AS1 serves as an oncogenic lncRNA and prognostic biomarker in glioblastoma multiforme
AGAP2-AS1	ovarian cancer	qPCR	OVCAR3 and A2780 human OC cell lines, tumors and adjacent healthy tissues	up-regulated	AGAP2-AS1 was upregulated in OC tissues compared to adjacent healthy tissues, and expression levels of AGAP2-AS1 increased with increased clinical stages. lncRNA MEG3 was downregulated in OC tissues and was inversely correlated with AGAP2-AS1. AGAP2-AS1 overexpression led to downregulation of MEG3, while MEG3 overexpression failed to affect AGAP2-AS1. AGAP2-AS1 overexpression promoted proliferati…	31233485	2019	The Long Non-Coding RNA (lncRNA) AGAP2-AS1 is Upregulated in Ovarian Carcinoma and Negatively Regulates lncRNA MEG3
AGAP2-AS1	glioma	Microarray, qPCR, RNAi, Flow cytometry assay, Cell proliferation assay etc.	glioma tissues, cell lines (LN229 and U87MG)	up-regulated	The expression of four lncRNAs in different grades showed that AGAP2-AS1, LINC01198 and MIR155HG were increased with tumor grade, while TPT1-AS1 was decreased. Knockdown of AGAP2-AS1 can inhibit the cell proliferation, migration and invasion, while increase the apoptosis cell rates in vitro.	27764782	2016	LncRNA profile study reveals four-lncRNA signature associated with the prognosis of patients with anaplastic gliomas.
AGAP2-AS1	gastric cancer	qPCR, RNAi, Western blot, RIP, ChIP, Luciferase reporter assay, Cell proliferation assay, Cell migration and invasion assay etc.	gastric cancer tissues, cell lines (BGC823, SGC7901, AGS, MGC803, and MKN45)	up-regulated	AGAP2-AS1 was highly expressed in the GC tissues and cell lines. Knockdown of AGAP2-AS1 significantly inhibited GC cell proliferation, migration, and invasion in vitro and tumor growth in vivo. AGAP2-AS1 overexpression promoted cell growth and invasion. In addition, the transcription factor SP1 activated AGAP2-AS1 expression in the GC cells. AGAP2-AS1 functions as an oncogenic lncRNA by interacti…	28209205	2017	Long noncoding AGAP2-AS1 is activated by SP1 and promotes cell proliferation and invasion in gastric cancer.
AGAP2-AS1	non small cell lung cancer	qPCR	non-small cell lung cancer tissues	up-regulated	Expression of AGAP2-AS1 was up-regulated in the NSCLC tissues compared with the adjacent normal tissues (p < 0.01). Kaplan-Meier analysis demonstrated patients with higher AGAP2-AS1 expression had a shorter overall survival time than those with lower AGAP2-AS1 expression (p < 0.0001).	28617550	2017	Prognostic and diagnostic significance of long non-coding RNA AGAP2-AS1 levels in patients with non-small cell lung cancer
AGAP2-AS1	non small cell lung cancer	qPCR, RNAi, Western blot, Flow cytometry assay etc.	NSCLC tissues, cell lines (A549, PC9, SPCA1, H1975 and H1299, H520, SK-MES-1 and H1703)	up-regulated	The AGAP2-AS1 expression level was significantly upregulated in NSCLC tissues and negatively correlated with poor prognostic outcomes in patients. In vitro loss- and gain-of-function assays revealed that AGAP2-AS1 knockdown inhibited cell proliferation, migration and invasion, and induced cell apoptosis. In vivo assays also confirmed the ability of AGAP2-AS1 to promote tumor growth. Furthermore, …	27195672	2016	Upregulated long non-coding RNA AGAP2-AS1 represses LATS2 and KLF2 expression through interacting with EZH2 and LSD1 in non-small-cell lung cancer cells.
AL161431.1	endometrial cancer	Western blot , luciferase reporter assay etc	EC tissues,cell lines(HEC1-B, KLE, HEC1-A)	up-regulated	High expression levels of AL161431.1 were observed in EC patients, tissues, and cells. Loss-of-function experiments validated the carcinogenic role of AL161431.1. Based on the determined cytoplasmic location of AL161431.1, we investigated the ceRNA network and its relation to AL161431.1, miR-1252-5p, and MAPK (mitogen-activated protein kinase) signaling in EC.	32196580	2020	The LncRNA AL161431.1 Targets miR-1252-5p and Facilitates Cellular Proliferation and Migration via MAPK Signaling in Endometrial Carcinoma
AL352984.1	papillary renal cell carcinoma	RNA-seq	pRCC tissues	differential expression	A forest plot was used to illustrate the HR and 95% CI of key lncRNAs. KM survival analysis revealed the prognostic significance of two protective biomarkers, AC024022.1 and GAS6-AS1, and three adverse biomarkers, AC087379.2, AL352984.1, and AL499627.1.	31516581	2019	Long non-coding RNAs as prognostic biomarkers in papillary renal cell carcinoma.
AL499627.1	papillary renal cell carcinoma	RNA-seq	pRCC tissues	differential expression	A forest plot was used to illustrate the HR and 95% CI of key lncRNAs. KM survival analysis revealed the prognostic significance of two protective biomarkers, AC024022.1 and GAS6-AS1, and three adverse biomarkers, AC087379.2, AL352984.1, and AL499627.1.	31516581	2019	Long non-coding RNAs as prognostic biomarkers in papillary renal cell carcinoma.
AP002478.1	hepatocellular carcinoma	RNA-seq	HCC tissues	up-regulated	final risk score formula was as follows: PI鈥=鈥(0.3093鈥壝椻塭xpression level of AL359878.1)鈥+鈥(0.2395鈥壝椻 expression level of CRNDE)鈥+鈥(0.0451鈥壝椻塭xpression level of C10orf91)鈥+鈥(0.4591鈥壝椻塭xpression level of LINC00462)鈥+鈥(0.1914鈥壝椻塭xpression level of PART1)鈥+鈥(0.1037鈥壝椻塭xpression level of AL163952.1)鈥+鈥(0.3858鈥壝椻塭xpression level of AP002478.1)鈥+鈥(鈭掆0.2101鈥壝椻塭xpression level of CLLU1)鈥+鈥(0.1378鈥壝椻塭xpres…	30916406	2019	Comprehensive analysis of a ceRNA network reveals potential prognostic cytoplasmic lncRNAs involved in HCC progression.
AP006284.1	colorectal cancer	qRT-PCR	TCGA	up-regulated	Multivariable Cox regression analysis was used to establish a prognostic risk formula including three lncRNAs (AP003555.2, AP006284.1, and LINC01602).The low-risk group had a better OS than the high-risk group (P < 0.0001), and the areas under the receiver operating characteristic curve (AUCs) of 3- and 5-year OS were 0.712 and 0.674, respectively.	31824849	2019	An Integrated Three-Long Non-coding RNA Signature Predicts Prognosis in Colorectal Cancer Patients
BNC2-AS1	gastric cancer	qPCR, RNAi, etc.	gastric cancer tissue, Gastric cancer SGC7901 and BGC823 cells	up-regulated	BNC2-AS1 levels in gastric cancer SGC7901 and BGC823 cell lines can be efficiently knocked down using the siRNA strategy, and the BNC2-AS1 knockdown can significantly suppress the tumor characteristics of gastric cancer cells, including the ability of proliferation, migration, and invasion.	30549996	2018	Effect of lncRNA BNC2-AS1 on the Proliferation, Migration and Invasion of Gastric Cancer Cells
C10orf91	hepatocellular carcinoma	RNA-seq	HCC tissues	up-regulated	final risk score formula was as follows: PI鈥=鈥(0.3093鈥壝椻塭xpression level of AL359878.1)鈥+鈥(0.2395鈥壝椻 expression level of CRNDE)鈥+鈥(0.0451鈥壝椻塭xpression level of C10orf91)鈥+鈥(0.4591鈥壝椻塭xpression level of LINC00462)鈥+鈥(0.1914鈥壝椻塭xpression level of PART1)鈥+鈥(0.1037鈥壝椻塭xpression level of AL163952.1)鈥+鈥(0.3858鈥壝椻塭xpression level of AP002478.1)鈥+鈥(鈭掆0.2101鈥壝椻塭xpression level of CLLU1)鈥+鈥(0.1378鈥壝椻塭xpres…	30916406	2019	Comprehensive analysis of a ceRNA network reveals potential prognostic cytoplasmic lncRNAs involved in HCC progression.
CAHM	colorectal cancer	qPCR, MSP-PCR etc.	blood, CRC tissues	down-regulated	A reverse transcriptase-qPCR assay showed that CAHM RNA levels correlated negatively with CAHM % methylation, and therefore CAHM gene expression is typically decreased in CRC. Both the frequency of detection and the amount of methylated CAHM DNA released into plasma increased with increasing cancer stage.	24799664	2014	CAHM, a long non-coding RNA gene hypermethylated in colorectal neoplasia.
COL18A1-AS1	clear cell renal cell carcinoma	qPCR	clear cell renal cell carcinoma tissues	down-regulated	The results demonstrated that these 5 lncRNAs (COL18A1-AS1, GK3P, TINCR, URB1-AS1 and ZNF542P) were consistently downregulated compared with those in the adjacent non-tumor tissue (P<0.05).	30015930	2018	Comprehensive Analysis of a Novel lncRNA Profile Reveals Potential Prognostic Biomarkers in Clear Cell Renal Cell Carcinoma
DANCR	colorectal cancer	RT-PCR	CRC tissues	up-regulated	the serum DANCR expression level was significantly correlated with CA199 but not with CEA in CRC patients.serum DANCR was up-regulated in CRC patients and high expression of DANCR may prove to be a potential biomarker for the diagnosis of CRC.	32159208	2020	Circulating lncRNA DANCR as a potential auxillary biomarker for the diagnosis and prognostic prediction of colorectal cancer
DANCR	cervical cancer	qRT-PCR, Western blot	cervical cancer tissues,cell lines	up-regulated	enhanced expression of DANCR promotes cervical cancer cell proliferation in vitro and xenograft growth in vivo. Conversely, DANCR knockdown inhibits cervical cancer cell proliferation in vitro and xenograft growth in vivo. Mechanistic investigation demonstrated that DANCR upregulates the expressions of FRAT1 and FRAT2 and activates the Wnt/尾-catenin signaling pathway. DANCR as an oncogenic lncRNA…	32123519	2020	Long non-coding RNA DANCR promotes cervical cancer growth via聽activation of聽the聽Wnt/尾-catenin signaling pathway
DANCR	hepatocellular carcinoma	qRT-PCR, Western blot	HCC tissues,cell lines	up-regulated	the role of DANCR relied largely on the association with PSMD10. DANCR stabilized PSMD10 mRNA through blocking the repressing effect of several microRNAs on PSMD10. Besides, DANCR activated IL-6/STAT3 signaling via PSMD10. Furthermore, we revealed that DANCR transcription was enhanced by the activation of IL-6/STAT3 signaling, indicating a positive feedback loop of DANCR and IL-6/STAT3 signaling.	32103983	2020	LncRNA DANCR Promotes Sorafenib Resistance via Activation of IL-6/STAT3 Signaling in Hepatocellular Carcinoma Cells
DANCR	glioma	qRT-qPCR, Western blot	glioma tissues,cell lines	up-regulated	DANCR was upregulated and miR-135a-5p was downregulated in glioma tissues and cells.DANCR knockdown inhibited cell proliferation, migration and invasion in glioma cells through regulating miR-135a-5p/BMI1 axis	32099526	2020	Long noncoding RNA DANCR knockdown inhibits proliferation, migration and?invasion of?glioma by?regulating miR-135a-5p/BMI1
DANCR	esophageal cancer	qPCR, Western blot, in vitro knockdown	esophageal Cancer tissues, cell lines(ECA109 and TE-1)	up-regulated	The expression of DANCR in ESCC tissues and ESCC cells was significantly higher compared with that in the adjacent normal tissues (P<0.05). Furthermore, cell proliferation, migration and invasion were significantly suppressed by knock-down mediated down-regulation of DANCR expression. On the contrary, cell apoptosis was promoted by silencing of DANCR.	29997918	2018	Long Non-Coding RNA DANCR Promotes Cell Proliferation, Migration, Invasion and Resistance to Apoptosis in Esophageal Cancer
DANCR	glioma	qPCR, Western blot, Luciferase reporter assay, in vitro knockdown	glioma tissues, cell lines ((U87, U251, LN229 and T98G)	up-regulated	LncRNA DANCR was increased in glioma tissues and cells compared with normal brain tissues and cells. DANCR expression was positively correlated with the malignancy and poor prognosis of glioma patients. DANCR contained a binding site of miR-33a-5p. miR-33a-5p was decreased in glioma tissues and cells compared with normal brain tissues and cells. Downregulation of miR-33a-5p was positively correla…	29940760	2018	Long Non-Coding RNA DANCR Facilitates Glioma Malignancy by Sponging miR-33a-5p
DANCR	esophageal squamous cell carcinoma	RNA-seq, Western blot, Luciferase reporter assay, RIP etc	ESCC tumor samples and adjacent normal tissues,cell lines(KYSE140, KYSE150, KYSE180, KYSE410, KYSE510, KYSE450, Colo680N, ECA109)	differential expressed	RNA-seq and ChIP shows lncRNA DANCR is a direct downstream target of ZNF750. Furtherly, knockdown ZNF750 evokes DANCR expression, which prevents miR-4707-3p to interact with FOXC2 as a microRNA sponge in a ceRNA manner, leading to enhanced FOXC2 signaling and angiogenesis.	32341351	2020	Decreased ZNF750 promotes angiogenesis in a paracrine manner via activating DANCR/miR-4707-3p/FOXC2 axis in esophageal squamous cell carcinoma.
DANCR	non small cell lung cancer	qPCR , in vitro knockdown etc	NSCLC Tissues,cell lines (A549,SPCA1, H1299, and H358)	up-regulated	LncRNA DANCR was upregulated in NSCLC. The knockdown of lncRNA DANCR inhibited cell proliferation and accelerated cell apoptosis in NSCLC. LncRNA DANCR interacted with miR-214-5p. MiR-214-5p over-expression partially reversed the regulatory effects of DANCR on proliferation and apoptosis in NSCLC. In addition, CIZ1 was the downstream gene binding miR-214-5p. LncRNA DANCR could regulate the miR-21…	32196604	2020	Upregulation of lncRNA DANCR Functions as an Oncogenic Role in Non-Small Lung Cancer by Regulating miR-214-5p/CIZ1 Axis
DANCR	cholangiocarcinoma	qPCR, Western blot, luciferase reporter assay etc	CAA tissues,cell lines (HuH28, HuCCT1 and SG231)	up-regulated	We found that the expression of DANCR was significantly induced in CCA tissues and cells. Inhibition of DANCR remarkably suppressed CCA cell proliferation, migration, invasion, EMT and angiogenesis as well as induced cell apoptosis in vitro and in vivo. Luciferase reporter assay determined that DANCR directly targeted miR-345-5p and Twist1 was a target mRNA of miR-345-5p. Otherwise, miR-345-5p do…	32196584	2020	LncRNA DANCR Affected Cell Growth, EMT and Angiogenesis by Sponging miR-345-5p Through Modulating Twist1 in Cholangiocarcinoma
DANCR	breast cancer	qPCR, Luciferase reporter assay, Western blot	breast cancer tissues,cell lines (MCF-7, MDA-MB-231)	up-regulated	Our results showed that DANCR was up-regulated in TNBC tissues and breast cancer cells compared with normal breast tissues and cells,	30910842	2019	LncRNA DANCR contributes to tumor progression via targetting miR-216a-5p in breast cancer: lncRNA DANCR contributes to tumor progression.
DANCR	papillary thyroid cancer	qPCR	thyroid cancer tissues	down-regulated	Down-regulation of DANCR acts as a potential biomarker for papillary thyroid cancer diagnosis.	30910839	2019	Down-regulation of DANCR acts as a potential biomarker for papillary thyroid cancer diagnosis.
DANCR	non small cell lung cancer	qPCR	NSCLC tissues	up-regulated	Upregulation of DANCR expression was significantly associated with larger tumor size, advanced TNM stage and lymph node metastasis, and also predicted poor prognoses of patients with NSCLC.	30906628	2019	The positive feedback loop of lncRNA DANCR/miR-138/Sox4 facilitates malignancy in non-small cell lung cancer.
DANCR	nasopharyngeal cancer	qPCR	NPC cell lines	up-regulated	we investigated the expression and biological functions of DANCR in NPC cells and found that DANCR is highly expressed in NPC cells and IL-6 stimulation upregulates DANCR expression through an STAT3 dependent manner.	30849642	2019	Long noncoding RNA DANCR promotes nasopharyngeal carcinoma progression by interacting with STAT3, enhancing IL-6/JAK1/STAT3 signaling.
DANCR	nasopharyngeal cancer	qPCR, Western blot	NPC cell lines	up-regulated	Reverse transcription-quantitative polymerase chain reaction results suggested that DANCR was significantly upregulated in NPC cells.	30720067	2019	Long non-coding RNA DANCR promotes nasopharyngeal carcinoma cell proliferation and migration.
DANCR	ovarian cancer	qPCR, Luciferase reporter assay, Western blot	ovarian malignant tissues,cell lines	up-regulated	DANCR was upregulated in ovarian malignant tissues and ovarian cancer cells.	31545000	2019	LncRNA DANCR promotes tumor growth and angiogenesis in ovarian cancer through direct targeting of miR-145.
DANCR	osteosarcoma	qRT-PCR, Western blot, Luciferase reporter assay, RIP	primary osteosarcoma samples,MG-63, U2OS, 143B human osteosarcoma cell lines and human osteoblast cell line hFOB 1.19	up-regulated	a significantly elevated of DNACR was detected in osteosarcoma tissue and cell lines. Functional experiments suggested that down-regulation of DANCR inhibited cells proliferation, migration, invasion and autophagy but induced apoptosis in osteosarcoma in vitro.DANCR was a sponge of miR-216a-5p activity. DANCR regulated survival of osteosarcoma through targeting miR-216a-5p. Additionally, SOX5 was…	31918278	2020	LncRNA DANCR Silence Inhibits SOX5-medicated Progression and Autophagy in Osteosarcoma via Regulating miR-216a-5p
DANCR	colorectal cancer	qRT-PCR, RIP, Western blotting analysis	colorectal cancer samples,colorectal cancer cell lines (LOVO, SW480, HCT116, SW620, and HT29 ),NCM460 cells	up-regulated	DANCR, which was upregulated in colorectal cancer. The upregulation of DANCR expression was associated with shorter patient survival time. DANCR depletion decreased cell proliferation, cell cycle progression, and tumorigenesis in a subcutaneous mouse xenograft model system. We further demonstrated that DANCR bound with lysine acetyltransferase 6A. This binding was essential for KAT6A acetyltransf…	31863900	2020	Long Non-Coding RNA DANCR Promotes Colorectal Tumor Growth by Binding to Lysine Acetyltransferase 6A
DANCR	breast cancer	qRT-PCR, Western immunoblots, RIP	breast cancer tissues,breast epithelial cell line MCF10A, and breast cancer cell lines MCF7, T47D, MDA-MB-231, and MDA-MB-468	up-regulated	DANCR was significantly up-regulated in tissue samples from patients with breast cancer, as well as in breast cancer cell lines, as compared with normal tissues and breast epithelial cells, respectively. The highest DANCR expression levels were associated with advanced tumor grades or lymph node metastasis. DANCR was necessary and sufficient to control multiple malignant phenotypes of breast canc…	31860165	2020	The Long Non-Coding RNA DANCR Regulates the Inflammatory Phenotype of Breast Cancer Cells and Promotes Breast Cancer Progression via EZH2-dependent Suppression of SOCS3 Transcription
DANCR	ovarian cancer	qRT-PCR, RIP	OC tissues,Epithelial ovarian cell line (IOSE-386) and OC cell lines (SKOV-3, OVCAR3, HO8910, and HEY)	up-regulated	DANCR was upregulated in OC tissues and cell lines. Its level was higher in OC patients with worse tumor stage and accompanied by metastatic loci. DANCR exerted the potential to serve as a prognostic marker for OC. Overexpression of DANCR accelerated HO8910 and HEY cells to proliferate and migrate.DANCR was mainly distributed in the cytoplasm and interacted with UPF1.	31858532	2019	LncRNA DANCR Aggravates the Progression of Ovarian Cancer by Downregulating UPF1
DANCR	tongue squamous cell carcinoma	qRT-PCR, Luciferase reporter assay, Western blot	TSCC cell lines (SCC9, TSCCA, TCa-8113 and CAL-27 cells)	up-regulated	DANCR knockdown reduced the viability and inhibited the migration and invasion of TSCC cells in vitro, while ectopic expression of DANCR induced opposite effects. In vivo, the tumor growth and the expression of matrix metalloproteinase (MMP)-2/9 and KLF8 were also blocked by DANCR inhibition.	31827393	2019	LncRNA DANCR Promotes the Proliferation, Migration, and Invasion of Tongue Squamous Cell Carcinoma Cells Through miR-135a-5p/KLF8 Axis
DANCR	pancreatic cancer	qRT-PCR, Western blot	pancreatic cancer cell line BXPC-3 and SW1990	up-regulated	DANCR promotes cell proliferation and stemness-like properties. Experiments with xenograft models revealed that while ectopic expression of DANCR promotes, DANCR KO suppresses tumor growth. Mechanistically, DANCR is modified at N6-methyladenosine (m6A) and mutagenesis assay identified that adenosine at 664 of DANCR is critical to the interaction between IGF2BP2 and DANCR where IGF2BP2 serves a re…	31804607	2019	IGF2BP2 Regulates DANCR by Serving as an N6-methyladenosine Reader
DANCR	endometrial cancer	qRT-PCR , Luciferase reporter assay , in vitro knockdown etc.	EC tissues and normal control endometrial tissues ,Human EC cell lines(KLE, RL95-2, ishikawa,AN3CA, and HEC-1B)	up-regulated	DANCR expression was up-regulated in EC tissues as compared to the normal control tissues.Knockdown of DANCR in AN3CA and HEC-1B cells markedly suppressed cell proliferation and induced cell apoptosis.miR-214 was found to be a target miRNA of DANCR and its expression was significantly decreased in EC tissues.Suppression of miR-214 abolished the effects of si-DANCR on cell proliferation and apopto…	31161373	2019	Knockdown of Differentiation Antagonizing Non-Protein Coding RNA Exerts Anti-Tumor Effect by Up-Regulating miR-214 in Endometrial Carcinoma
DANCR	ovarian cancer	qRT-PCR , Western blot etc.	ovarian cancer tissues and adjacent tissues,ovarian cancer cell lines (A2780, TOV112D, OVCAR-3 and SKOV3) ,normal ovarian cell line (ISOE80)	up-regulated	The expression of DANCR in ovarian cancer samples was significantly higher than that of the corresponding normal tissues. After DANCR overexpression in vitro, the proliferation, invasion and migration of ovarian cancer cells were markedly promoted. In addition, both the mRNA and protein expression levels of insulin-like growth factor 2 (IGF2) were remarkably upregulated after DANCR overexpression…	31114986	2019	Long Non-Coding RNA DANCR Upregulates IGF2 Expression and Promotes Ovarian Cancer Progression
DANCR	gastric cancer	qRT-PCR , Western blot , in vitro knockdown etc.	DDP-sensitive GC tissues and cases of DDP-resistant GC tissues ,GC cell lines(SGC7901 and BGC823)	up-regulated	DANCR expression remained high in DDP-resistant GC tissues or cells. SGC7901/DDP and BGC823/DDP cells transfected with si-DANCR presented decreased survival and increased apoptosis.On the contrary, SGC7901/DDP and BGC823/DDP cells overexpressing DANCR showed increased survival and decreased apoptosis. In addition, DANCR overexpression could upregulate expressions of MDR1 and MRP1 in DDP-induced S…	31002130	2019	LncRNA DANCR Accelerates the Development of Multidrug Resistance of Gastric Cancer
DANCR	Hepatocellular Carcinoma	qRT-PCR, Western blotting, in vitro knockdown, RIP etc.	All human HCC cells involved and immortalized human hepatic cell LO2	up-regulated	The high expression of DANCR in HCC. DANCR accelerated proliferation and metastasis of HCC cells and the knockdown of DANCR had the opposite effect. Meanwhile, xenograft tumours in sh-DANCR group grow slower and have smaller volumes compared with negative control group. Next, the antineoplastic effect of miR-27a-3p on cell growth and motility of HCC was confirmed. In addition, we clarified that D…	31038266	2019	DANCR Promotes HCC Progression and Regulates EMT by Sponging miR-27a-3p via ROCK1/LIMK1/COFILIN1 Pathway
DANCR	colon cancer	qPCR, Western blot	cell lines (SW620, SW480, HCT116, HT29, HCT15, Caco-2)	up-regulated	DANCR was revealed to be overexpressed in all human colon cancer cell lines. Silencing DANCR by small interfering RNA significantly inhibited cell proliferation and colony formation. apoptosis was induced upon DANCR-knockdown.	30127873	2018	Silencing long non-coding RNA, differentiation antagonizing non-protein coding RNA promotes apoptosis and inhibits tumor growth in colon cancer.
DANCR	hepatocellular carcinoma	qPCR, Western blot, other	HCC tissues and cell lines(Hep3B, HepG2, Huh7, SNU449, SK-hep-1, and LO2 )	up-regulated	HCC cell apoptosis was increased by silence of DANCR and meanwhile, cell cycle progression was blocked in G1 phase. Apart from these, downregulation of DANCR repressed HCC cell migration and invasion ability obviously. As predicted by the bioinformatics analysis, microRNA-216a-5p (miR-216a-5p) could serve as a direct target of DANCR. MiR-216a-5p has been reported to be involved in many cancers. H…	30430564	2019	DANCR Contributed to Hepatocellular Carcinoma Malignancy via Sponging miR-216a-5p and Modulating KLF12
DANCR	bladder cancer	qPCR, Luciferase reporter assay, Western blot, other	bladder cancer tissues and cell lines(5637, SW780, UM-UC-3, T24 and SVHUC-1)	up-regulated	Knockdown of DANCR inhibited malignant phenotypes and epithelial-mesenchymal transition (EMT) of bladder cancer cells. Mechanistically, we found that DANCR was distributed mostly in the cytoplasm and DANCR functioned as a miRNA sponge to positively regulate the expression of musashi RNA binding protein 2 (MSI2) through sponging miR-149 and subsequently promoted malignant phenotypes of bladder can…	30419948	2018	Long Non-Coding RNA DANCR Promotes Malignant Phenotypes of Bladder Cancer Cells by Modulating the miR-149/MSI2 Axis as a ceRNA
DANCR	cervical cancer	qPCR, Western blot, Luciferase reporter assay, RNAi, other	cervical cancer tissues and cell lines (Caski, SW756, SiHa, C33A, HeLa, and ME-180)	up-regulated	Knockdown of DANCR inhibited proliferation, migration, and invasion of cervical cancer cells in vitro, indicating that DANCR functioned as an oncogene in cervical cancer. Moreover, we verified that DANCR could directly bind to miR-335-5p, isolating miR-335-5p from its target gene Rho-associated coiled-coil containing protein kinase 1 (ROCK1). Functional analysis showed that DANCR regulated ROCK1 …	30362591	2019	LncRNA DANCR Promotes Cervical Cancer Progression by Upregulating ROCK1 via Sponging miR-335-5p
DANCR	bladder cancer	qPCR, Western blot, Luciferase reporter assay, in vitro knockdown, RNAi, RIP, etc.	snap-frozen fresh BCa tissues, human BCa cells UMUC-3 and T24 and SV40-transformed kidney cell line 293T	up-regulated	DANCR was significantly upregulated in BCa tissues and cases with LN metastasis. DANCR expression was positively correlated with LN metastasis status, tumor stage, histological grade, and poor patient prognosis. Functional assays demonstrated that DANCR promoted BCa cell migration, invasion, and proliferation in vitro and enhanced tumor LN metastasis and growth in vivo. Mechanistic investigations…	30660488	2019	DANCR Promotes Metastasis and Proliferation in Bladder Cancer Cells by Enhancing IL-11-STAT3 Signaling and CCND1 Expression
DANCR	non small cell lung cancer	qPCR, Western blot, in vitro knockdown, RIP, etc.	NSCLC tissues, NSCLC cell lines (A549, H1299, and H358) and human lung epithelial cell line (BEAS-2B)	up-regulated	DANCR expression level was increased in human NSCLC. The knockdown of DANCR inhibited NSCLC cell proliferation by inducing cell apoptosis and cell cycle arrest. In addition, DANCR knockdown suppressed NSCLC cell migration and invasion via inhibition of epithelial mesenchymal transition (EMT). On the contrary, DANCR overexpression had the opposite effects. DANCR knockdown inhibited EZH-2-mediated …	30613152	2019	Long non-coding RNA DANCR promotes the progression of non-small-cell lung cancer by inhibiting p21 expression
DANCR	nasopharyngeal cancer	qPCR, Western blot, in vitro knockdown, RIP, etc.	freshly frozen normal nasopharyngeal epithelial tissues and NPC biopsy tissues, Human NPC cell lines (SUNE-1, HONE-1, CNE-1, CNE-2, HNE-1, 5-8F, 6-10B and C666-1)	up-regulated	DANCR was upregulated in NPC, especially in those with lymph lode metastasis, and its upregulation could predict poor survival. We then constructed a prognostic predictive model. RNA sequencing followed by bioinformatic analysis revealed that DANCR was responsible for NPC metastasis and hypoxia phenotype. Functional studies showed that DANCR promoted NPC cell invasion and metastasis in vitro and …	30555573	2018	Long Non-Coding RNA DANCR Stabilizes HIF-1伪 and Promotes Metastasis by Interacting With NF90/NF45 Complex in Nasopharyngeal Carcinoma
DANCR	lung adenocarcinoma	qPCR, Western blot, etc.	LAD tissue, normal bronchial epithelial cell line 16HBE, and human LAD cell lines, SPCA1, A549, H1299 and H1975	up-regulated	lncRNA DANCR was upregulated in LAD tissue and cell lines, compared with para-tumor tissue and a normal lung cell line. Additionally, elevated DANCR expression was associated with poor prognosis in the patients with LAD. Functionally, the study revealed that knockdown of DANCR inhibited invasion and HMGA2 expression in the LAD cell lines, SPCA1 and A549. Furthermore, HMGA2 was overexpressed in LA…	30535487	2019	Long non coding RNA DANCR promotes HMGA2 mediated invasion in lung adenocarcinoma cells
DANCR	pancreatic ductal adenocarcinoma	qPCR, Luciferase reporter assay, in vitro knockdown, etc.	PDAC tissues, pancreatic cancer cell lines Panc1, Panc28, AsPC1, MiaPaCa2 and BxPC3 and the human pancreatic ductal epithelial cell line HPDE	up-regulated	DANCR was revealed to promote PDAC progression, with relatively higher expression levels in PDAC cell lines and tissues. in vitro assays detected that the migration and invasion of Panc1 cells with DANCR deficiency were significantly suppressed in the Transwell assay and the Matrigel assay. However, the motility of BxPC3 cells with DANCR overexpression was obviously increased. In addition, the lo…	30519037	2018	lncRNA differentiation antagonizing nonprotein coding RNA overexpression accelerates progression and indicates poor prognosis in pancreatic ductal adenocarcinoma
DANCR	triple negative breast cancer	qPCR, Western blot, in vitro knockdown, RIP, etc.	breast cancer tissues including triplenegative (TNBC) type, HER2 type, Luminal A type, and Luminal B type, and normal breast tissues, BT549, MCF7, T47D, MDA-MB-231, MDA-MB-453, and MDA-MB-468 cells锛孧CF10A	up-regulated	lncRNA DANCR was significantly overregulated in TNBC tissues and cell lines compared with normal breast tissues or other type of breast cancer. Knockdown of DANCR suppressed TNBC proliferation both in vitro and in vivo. Further study of underlying mechanisms demonstrated that DANCR bound with RXRA and increased its serine 49/78 phosphorylation via GSK3尾, resulting in activating PIK3CA transcripti…	30518934	2018	LncRNA DANCR upregulates PI3K/AKT signaling through activating serine phosphorylation of RXRA
DANCR	prostate cancer	qPCR, Western blot, Luciferase reporter assay, etc.	Prostate cancer tissues, prostate cancer cells (PC3, C4-2 and DU145), normal prostate epithelial cells RWPE-1	up-regulated	the expression of DANCR in prostate cancer tissues and cells was significantly higher than that in normal groups. DANCR knockdown could reduce cell proliferation and induce cell apoptosis in cells. Moreover, DANCR silence enhanced the effect of paclitaxel on cell proliferation and apoptosis in prostate cancer cells. RESULTS: DANCR targeted and negatively regulated the expression of miR-135a. miR-…	31486484	2019	DANCR sponges miR-135a to regulate paclitaxel sensitivity in prostate cancer
DANCR	esophageal squamous cell carcinoma	qPCR, Luciferase reporter assay, in vitro knockdown	Four ESCC cell lines (EC9706, EC109, EC1 and KYSE150) and one normal esophageal epithelial cell line (Het-1A), ESCC tumor tissues (T) and their matched adjacent normal tissues	up-regulated	decreased expression of miR-33a-5p was found to be closely associated with poor patient prognosis of ESCC. Moreover, functional experiments revealed that up-regulation of miR-33a-5p inhibited cell proliferation and metastasis of ESCC cells. In addition, the expression level of miR-33a-5p was found to be negatively correlated with the lncRNA DANCR, in both ESCC tissues and cell lines. Furthermore,…	31401160	2019	MicroRNA-33a-5p suppresses esophageal squamous cell carcinoma progression via regulation of lncRNA DANCR and ZEB1.
DANCR	pancreatic cancer	qPCR, Western blot, Luciferase reporter assay	Human pancreatic cancer cell lines (BxPC-3, MIA-PaCa-2, CFPAC-1, PANC-1, SW1990), and normal human pancreatic cell (HPDE6-C7), tumor tissues and adjacent normal tissues	up-regulated	In pancreatic cancer, DANCR was up-regulated while miR-135a was down-regulated. The over-expression of DANCR promoted the proliferation and invasion of pancreatic cancer cells. A negative relationship was found between DANCR and miR-135a expression. Moreover, we found that miR-135a reversed the effects of DANCR in the promoting of pancreatic cancer cells, which was achieved by regulating the down…	31267381	2019	LncRNA differentiation antagonizing non-protein coding RNA promotes proliferation and invasion through regulating miR-135a/NLRP37 axis in pancreatic cancer
DANCR	Pancreatic Cancer	qPCR, Western blot, Luciferase reporter assay, in vitro knockdown	PC cell lines (PANC-1, SW1990, CAPAN-1, BxPC-3, and AsPC-1), normal human pancreatic duct epithelial cells (HPDE6-C7), and HEK293T cells, PC and adjacent normal tissues	up-regulated	DANCR was markedly upregulated in clinical tissues and cell lines of PC. High DANCR expression exhibited a significant correlation with poor prognosis. DANCR knockdown inhibited growth and metastasis of PC cells. Furthermore, DANCR acted as sponge to regulate miR-214-5p, and miR-214-5p inhibitor reversed the effects of DANCR knockdown on PC cells. Moreover, DANCR positively modulated E2F2 express…	31213582	2019	Long Non-Coding RNA Differentiation Antagonizing Nonprotein Coding RNA (DANCR) Promotes Proliferation and Invasion of Pancreatic Cancer by Sponging miR-214-5p to Regulate E2F2 Expression
DANCR	malignant glioma	qPCR, Western blot, Luciferase reporter assays, in vitro knockdown etc.	cell lines (U87MG, U251MG, LN18,U138MG)	up-regulated	Long noncoding RNA DANCR mediates cisplatin resistance in glioma cells via activating AXL/PI3K/Akt/NF-kB signaling pathway. DNACR also attenuated cisplatin-induced cell apoptosis in vitro and in vivo. DANCR upregulated AXL via competitively binding miR-33a-5p, miR-33b-5p, miR-1-3p, miR-206, and miR-613. Through upregulating AXL, DANCR activated PI3K/Akt/NF-kB signaling pathway in glioma cells. In…	29572052	2018	Long noncoding RNA DANCR mediates cisplatin resistance in glioma cells via activating AXL/PI3K/Akt/NF-kB signaling pathway.
DANCR	lung cancer	qPCR	lung cancer tissues	up-regulated	DANCR upregulation was seen in lung cancer, particularly in high-grade lung cancer tissues and aggressive cancer cells. Ectopic DANCR expression induced lung cancer cell proliferation and colony formation, whereas DANCR silencing induced opposing effects. The miR-216a level in cancer cells was negatively correlated with DANCR expression. The DANCR knockdown reduced the growth of tumor xenografts …	29651883	2018	LncRNA DANCR Promotes Lung Cancer by Sequestering miR-216a.
DANCR	non small cell lung cancer	qPCR, Luciferase reporter assay, in vitro knockdown etc.	cell lines (SPC-A, NCL-H1650, NCL-H1975, SK-MES-1, A549, NCL-H358 and NCI-H1299, 16HBE), NSCLC tissues	up-regulated	DANCR was markedly upregulated in NSCLC tumor tissues and cell lines compared with related normal controls.The ectopic expression of DANCR significantly increased the proliferation, migration and invasion of SPC-A1 and NCL-H1299 cells. Furthermore, we investigated whether DANCR regulates NSCLC tumor formation in vivo. Subsequently, we concluded that DANCR promotes NSCLC cell proliferation, migrat…	29635134	2018	The long non-coding RNA-DANCR exerts oncogenic functions in non-small cell lung cancer via miR-758-3p.
DANCR	lung adenocarcinoma	qPCR, Western blot, Luciferase reporter assay, in vitro knockdown, RNAi, RIP etc.	cell line (A549, H1299,H358,HBE), lung ADC tissue	up-regulated	Differentiation antagonizing non-protein coding RNA (DANCR) was up-regulated in lung adenocarcinoma (ADC) and that the knockdown of DANCR inhibited tumour cell proliferation, migration and invasion and restored cell apoptosis rescued; cotransfection with a miR-496 inhibitor reversed these effects.	29266795	2017	LncRNA-DANCR contributes to lung adenocarcinoma progression by sponging miR-496 to modulate mTOR expression.
DANCR	retinoblastoma	qPCR, Western blot etc.	retinoblastoma tissues, cell lines (Weri-Rb1, Y79, SO-RB50, HXO-RB44, ARPE-19 and hTERT-RPE1)	up-regulated	DANCR was up-regulated in RB tissue and cell lines.Moreover, the ectopic overexpression of DANCR indicated poor overall survivals and disease free survival (DFS) for RB patients.In vitro and in vivo experiments, DANCR knockdown suppress the proliferation, migration, invasion, and epithelial-mesenchymal transition (EMT) correlated protein (N-cadherin, Vimentin) of RB cells. Bioinformatics analysis…	29744877	2018	Long noncoding RNA DANCR aggravates retinoblastoma through miR-34c and miR-613 by targeting MMP-9.
DANCR	glioma	qRT-PCR, Western blot, Luciferase reporter assay, in vitro knockdown, RIP	glioma tissues, glioma cell lines (U251, U118, LN229, and U87MG)	up-regulated	DANCR was significantly up-regulated in glioma tissues and cell lines (U251, U118, LN229, and U87MG). High DANCR expression was correlated with advanced tumor grade.Inhibition of DANCR suppressed the glioma cells proliferation and induced cells arrested in the G0/G1 phase.In addition,we verified that DANCR could directly interact with miR-634 in glioma cells and this interaction resulted in the i…	29301870	2018	LncRNA DANCR functions as a competing endogenous RNA to regulate RAB1A expression by sponging miR-634 in glioma.
DANCR	glioblastoma	qPCR, Western blot etc.	glioblastoma tissue, cell lines (U87, U251, SGC7901 and BGC823)	up-regulated	High expression of DANCR might be a poor prognostic factor in glioma patients. Results of loss-of function assay suggested that downregulated DANCR could inhibited glioma cell proliferation and migration. Additionally, western blot assay was conducted in glioma cells to demonstrate that the protein levels of the Wnt/B-catenin pathway related proteins was negatively modulated by si-DANCR. Finally,…	29602127	2018	Overexpression of lncRNA DANCR positively affects progression of glioma via activating Wnt/B-catenin signaling.
DANCR	renal cell carcinoma	qPCR etc.	RCC tissues, cell lines (786-O)	down-regulated	The results revealed that DANCR is downregulated in RCC tissues compared with adjacent normal tissues. Subsequent study revealed that overexpression of lncRNA DANCR by transfection of pcDNA3.1-DANCR could suppress 786-O and ACHN(RCC cell) proliferation, migration and invasion, and induce apoptosis compared with cells transfected with the pcDNA3.1 vector. The results revealed that DANCR functions …	28765964	2017	Overexpression of long non-coding RNA differentiation antagonizing non-protein coding RNA inhibits the proliferation, migration and invasion and promotes apoptosis of renal cell carcinoma
DANCR	triple negative breast cancer	qPCR, Western blot, RNAi, etc.	breast cancer cell lines (MCF-7, T47D, MDA-MB-468, MDA-MB-231), TNBC tissues	up-regulated	In the present study, our results showed that DANCR expression was increased in TNBC tissues compared with the adjacent normal tissues using quantitative real-time PCR (qRT-PCR) in 63TNBC specimens. The correlation between lncRNA DANCR expression and the overall survival of TNBC patients. Kaplan-Meier analysis of overall survival was analyzed according to lncRNA DANCR expression levels.	28760736	2017	Targeting long non-coding RNA DANCR inhibits triple negative breast cancer progression.
DANCR	colorectal cancer	qPCR etc.	CRC tissues	up-regulated	Our results showed that lncRNA DANCR expression was increased in CRC tissues compared with that in adjacent normal tissues. In addition, tumors with high lncRNA DANCR expression was correlated with TNM stage, histologic grade, and lymph node metastasis. Kaplan-Meier analysis showed that patients with high lncRNA DANCR expression had a shorter overall survival (OS) and disease-free survival (DFS) …	26617879	2015	Over-expression of lncRNA DANCR is associated with advanced tumor progression and poor prognosis in patients with colorectal cancer
DANCR	hepatocellular carcinoma	qPCR etc.	HCC cell lines	up-regulated	We found that lncRNA-DANCR is over-expressed in stem-like HCC cells and this can serve as a prognostic biomarker for HCC patients. Experiments showed that DANCR markedly increased stemness features of HCC cells to promote tumorigenesis and intra-/extra-hepatic tumor colonization.Our studies reveal a significance and mechanism of DANCR action in increasing stemness features and offer a potential p…	25964079	2015	Long noncoding RNA DANCR increases stemness features of hepatocellular carcinoma via de-repression of CTNNB1.
DANCR	gastric cancer	qPCR, Western blot, RIP etc.	cell lines (GES1, SGC7901, BGC-823, MGC803, AGS, MKN45, MKN28)	up-regulated	The results showed that knockdown of DANCR inhibited migration and invasion of GC cells, whereas overexpression of DANCR showed the opposite effect. Further investigation demonstrated that lncRNA-LET was a bona fide target gene of DANCR. In addition, high DANCR and low lncRNA-LET was significantly correlated with lymph node metastasis and late clinical stage. DANCR associated with EZH2 and HDAC3 …	28951520	2017	LncRNA DANCR Promotes Migration and Invasion through Suppression of LncRNA-LET in Gastric Cancer Cells
DANCR	osteosarcoma	qPCR, Western blot etc.	osteosarcoma tissue, cell lines (MG-63, U2OS, MNNG/HOS, 143B and hFOB)	down-regulated	an elevated DNACR was found in osteosarcoma tissue specimens and in osteosarcoma cell lines, and the elevated DNACR was closely correlated with poor prognosis in clinical patients. Functional experiments illustrated that a depression of DANCR suppressed ROCK1-mediated proliferation and metastasis in osteosarcoma cells. The results of western blot assays and qRT-PCR assays revealed that DANCR regu…	29753317	2018	Long noncoding RNA DANCR, working as a competitive endogenous RNA, promotes ROCK1-mediated proliferation and metastasis via decoying of miR-335-5p and miR-1972 in osteosarcoma.
DANCR	colorectal cancer	qPCR, Western blot, RIP etc.	pancreatic carcinoma tissues, cell lines (HT29, HCT116, SW480, LOVO and e NCM460)	up-regulated	DANCR was highly expressed and correlated with proliferation and metastasis in CRC.In addition, we demonstrated that DANCR and HSP27 were both targets of microRNA-577 (miR-577) and shared the same binding site.Furthermore,DANCR promoted HSP27 expression and its mediation of proliferation/metastasis via miR-577 sponging. Finally, using an in vivo study, we confirmed that overexpression of DANCR pr…	29717105	2018	Long noncoding RNA DANCR promotes colorectal cancer proliferation and metastasis via miR-577 sponging.
DANCR	osteosarcoma	qPCR, Western blot, Luciferase reporter assay etc.	tumor soft tissues, cell lines (MG63, U2OS, SaOS2, HOS, 143B)	up-regulated	Mechanistically, DANCR promoted osteosarcoma progression by mediating cancer stem cells (CSC) features. Moreover, pull-down assays and luciferase reporter assays indicated that DANCR upregulated expression of the receptor tyrosine kinase AXL by competitively binding to miR-33a-5p. Furthermore, DANCR enhanced the expression of proteins downstream of the AXL-Akt pathway. DANCR was consistently sign…	28642170	2017	lncRNA DANCR promotes tumor progression and cancer stemness features in osteosarcoma by upregulating AXL via miR-33a-5p Q2 inhibition
DANCR	hepatocellular carcinoma	qPCR, RNAi, Western blot, Cell proliferation assay etc.	HCC tissues, cell lines (SMMC-7721 and HCCLM3)	up-regulated	DANCR was up-regulated in tumor tissues and plasma of patients with HCC, and its expression was highly correlated with microvascular and liver capsule invasion of HCC. Furthermore, knockdown of DANCR repressed the B-catenin pathway and inhibited HCC cell proliferation and metastasis both in vitro and in vivo.	27919960	2016	DANCR Acts as a Diagnostic Biomarker and Promotes Tumor Growth and Metastasis in Hepatocellular Carcinoma.
DANCR	prostate cancer	qPCR, RNAi, Western blot, ChIP etc.	prostate cancer tissues, cell lines (CWR22Rv1, PC-3, C4-2B)	up-regulated	we found the expression of DANCR increases in prostate cancer tissues and cells compared to normal prostate tissues and cells. In addition, we further investigated whether DANCR is regulated by the differentiation-promoting androgen-androgen receptor (AR) pathway and found that DANCR expression is repressed by androgen-AR; furthermore, DANCR impedes the upregulation of TIMP2/3 and the suppression…	27191265	2016	Long noncoding RNA DANCR promotes invasion of prostate cancer through epigenetically silencing expression of TIMP2/3.
DANCR	prostate cancer	RNA-seq, Microarray, qPCR, RNAi, Northern blot etc.	prostate cancer tissues, cell lines (LNCaP, CWR22Rv1, PC3 etc.)	up-regulated	Interestingly, nine out of these thirteen known cancer-related lncRNA showed significantly differential expression between tumor and normal prostate samples. Several lncRNA such as NEAT1, DANCR, HOTTIP, PRINS, and EGOT that have established functions in forming nuclear speckles, in development or in autoimmune disease, but were not previously known to be related to cancer, showed differential exp…	23728290	2013	Integrative genomic analyses reveal clinically relevant long noncoding RNAs in human cancer.
DANCR	gastric cancer	qPCR etc.	gastric cancer tissues, cell lines (SGC7901, MGC803, and MKN-45)	up-regulated	Interestingly, DANCR was significantly upregulated in the GC tissues of the 118-patient cohort (Figure 1(a)). Kaplan-Meier analysis was used to evaluate the effects of DANCR expression and clinicopathological features on OS.	28618943	2017	Long non-coding RNA DANCR, a prognostic indicator, promotes cell growth and tumorigenicity in gastric cancer
DANCR	gastric cancer	qPCR, Luciferase reporter assay, Western blot, RNAi	gastric cancer tissues, cell lines (BGC-823, MGC-803,HGC-27 and MKN-45)	up-regulated	The expression levels of DANCR were significantly associated with tumor size, TNM stage, lymphatic metastasis and invasion depth. DANCR knockdown inhibited the proliferation of GC cells by inducing cell cycle arrest and cell apoptosis. DANCR knockdown suppressed gastric cancer growth in vivo.DANCR knockdown inhibited the migration and invasion of GC cells via the suppression of epithelial mesench…	29416741	2017	Long noncoding RNA DANCR is activated by SALL4 and promotes the proliferation and invasion of gastric cancer cells.
DANCR	esophageal cancer	qRT-PCR ect.	The human ESCC cell lines ( ECA109 and TE-1), ESCC tissues, adjacent normal tissues	up-regulated	The expression of DANCR in ESCC tissues and ESCC cells was significantly higher compared with that in the adjacent normal tissues (P<0.05). Furthermore, cell proliferation, migration and invasion were significantly suppressed by knock-down mediated down-regulation of DANCR expression. On the contrary, cell apoptosis was promoted by silencing of DANCR.	29997918	2018	Long non-coding RNA DANCR promotes cell proliferation, migration, invasion and resistance to apoptosis in esophageal cancer.
DANCR	glioma	qPCR, Western blot, Luciferase reporter assay, etc.	glioma tissues, cell lines (U87, U251, LN229, T98G, HEB)	up-regulated	knockdown of DANCR increased the expression of miR-33a-5p, reduced EMT and increased apoptosis.	29940760	2018	Long non-coding RNA DANCR facilitates glioma malignancy by sponging miR-33a-5p.
DARS-AS1	ovarian cancer	qPCR, Luciferase reporter assay, RIP	ovarian cancer tissue,cancer cell lines (A2780, SKOV3 and OVCAR-3), and normal ovarian cell (ISOE80)	up-regulated	As a result, DARS-AS1 was significantly upregulated in tumor tissue samples	30964159	2019	Long noncoding RNA DARS-AS1 acts as an oncogene by targeting miR-532-3p in ovarian cancer.
DARS-AS1	thyroid cancer	qPCR	thyroid tissues,PTC cell lines (BHP5-16, TPC, K1, and BHP2-7) and one normal human thyroid epithelial cell line (Nthy-ori 3-1)	up-regulated	the level of DARS-AS1 in tumor tissues of thyroid cancer patients was remarkably higher than that in adjacent tissues, and the difference was statistically significant. Compared with patients with low expression of DARS-AS1, patients with high DARS-AS1 expression had a higher incidence of high tumor stage, distant metastasis, and a lower overall survival rate. Besides, compared with NC group, the…	31841198	2019	LncRNA DARS-AS1 Regulates microRNA-129 to Promote Malignant Progression of Thyroid Cancer
DDX11-AS1	osteosarcoma	RT-qPCR, Western blot	osteosarcoma cell lines (SaOS2, MG63, HOS and U2OS)	up-regulated	DDX11 overexpression could reversed the DDX11-AS1 downregulation-mediated effect on osteosarcoma progression.	32014424	2020	DDX11-AS1 contributes to osteosarcoma progression via stabilizing DDX11
DDX11-AS1	esophageal cancer	RT-qPCR, Western blot, RIP	EC tissues,cell line	up-regulated	DDX11-AS1 knockdown results in reduced resistance of EC cells to PTX by inhibiting TOP2A transcription via TAF1. Therefore, DDX11-AS1 knockdown could be a promising therapeutic strategy for EC.	31720085	2019	The resistance of esophageal cancer cells to paclitaxel can be reduced by the knockdown of long noncoding RNA DDX11-AS1 through TAF1/TOP2A inhibition
DDX11-AS1	gastric cancer	qPCR, Western blot, in vitro knockdown	gastric cancer tissues, cell lines (BGC823 and MKN45)	up-regulated	DLEU2 and DDX11-AS1were significantly upregulated in GC tissues, promote GC cell proliferation, and negatively regulate miRNA expression, respectively. Knockdown of DLEU2 and DDX11-AS1 suppressed cell proliferation in BGC823 and MKN45 cells, as determined by CCK-8 assays. By using qRT-PCR, we observed that knockdown of DLEU2 and DDX11-AS1 significantly increased the hsa-miR-30-5p and hsa-miR-145-…	29912172	2018	Integrative Analysis of Dysregulated lncRNA-Associated ceRNA Network Reveals Functional lncRNAs in Gastric Cancer
DDX11-AS1	non small cell lung cancer	qPCR, Western blot etc.	NSCLC tissue samples and adjacent normal tissues, cell lines (H1975, A549, Calu-3, BEAS-2B)	up-regulated	The level of lncRNA DDX11-AS1 was up-regulated in NSCLC tumour tissues and cells. In function aspect, knockdown of DDX11-AS1 caused an apparent inhibitive effect on cell proliferation in vitro and in vivo. DDX11-AS1 inhibition promoted cell apoptosis in vitro. In mechanism, the protein level of phosphorylated AKT was reduced by DDX11-AS1 inhibition but increased by DDX11-AS1 overexpression. These…	32298476	2020	Long non-coding RNA DDX11-AS1 promotes non-small cell lung cancer development via regulating PI3K/AKT signalling.
DDX11-AS1	gastric cancer	qPCR, Western blot, Luciferase reporter assay, RIP etc	GC tissues,cell lines(MKN45 and AGS)	up-regulated	DDX11-AS1 was overexpressed in OXA-resistant GC tissues and cells, and DDX11-AS1 knockdown inhibited cell proliferation, migration, invasion and OXA resistance, and promoted apoptosis in OXA-resistant GC cells.Mechanically, DDX11-AS1 directly targeted miR-326 and miR-326 could bind to IRS1 in OXA-resistant GC cells.	32271422	2020	The Long Non-Coding RNA DDX11-AS1 Facilitates Cell Progression and Oxaliplatin Resistance via Regulating miR-326/IRS1 Axis in Gastric Cancer
DDX11-AS1	hepatocellular carcinoma	qRT-PCR , Western blot , RIP , RNAi , in vitro knockdown etc.	HCC and corresponding adjacent normal liver tissues ,HCC cell lines (HepG2, SMMC-7721, SK-hep1, Huh7, and HCCLM3) and normal hepatic cell line LO2	up-regulated	DDX11-AS1 expression was dramatically higher in HCC tissues and cell lines. Higher DDX11-AS1 expression predicted poor overall survival of patients.Functionally, the proliferation, cell cycle progression, migration, and invasion of HCC cells were inhibited by DDX11-AS1 silencing, while promoted by ectopic expression of DDX11-AS1.DDX11-AS1 suppressed LATS2 expression by interacting with EZH2 and D…	31097223	2019	Long Noncoding RNA DDX11-AS1 Epigenetically Represses LATS2 by Interacting With EZH2 and DNMT1 in Hepatocellular Carcinoma
DDX11-AS1	colorectal cancer	qPCR, Western blot, Luciferase reporter assay	CRC cells (HCT116, SW480, LOVO, SW116) and FHC cells (control cells), CRC tissues and matched normal samples	up-regulated	DDX11-AS1 as a new CRC-related lncRNA whose levels were distinctly up-regulated in CRC specimens and cell lines, partly induced by YY1. Clinical explorations suggested that increased expressions of DDX11- AS1 in CRC were positively associated with lymph nodes metastasis and TNM stage and had a distinct influence on the overall survival. Further multivariate assays indicated that DDX11-AS1 was an …	31298324	2019	Long noncoding RNA DDX11-AS1 induced by YY1 accelerates colorectal cancer progression through targeting miR-873/CLDN7 axis
DDX11-AS1	gastric cancer	qPCR, etc.	gastric cancer tissues, cell lines (BGC823, MKN45)	up-regulated	promote GC cell proliferation, and negatively regulate miRNA expression, respectively. The hub lncRNAs (DLEU2 and DDX11-AS1) could have oncogenic functions, and act as potential ceRNAs to sponge miRNA.	29912172	2018	Integrative Analysis of Dysregulated lncRNA-Associated ceRNA Network Reveals Functional lncRNAs in Gastric Cancer.
DIO3OS	pancreatic cancer	qPCR, Western blot, Luciferase reporter assay, in vitro knockdown, RIP	Human PC cell lines (AsPC-1, MIA PaCa-2, PANC-1 and BxPC-1), human pancreatic duct epithelial cell line HPDE6-C7, PC tissues, normal tissues, PC tissues, normal tissues	up-regulated	DIO3OS was highly expressed in human PC tissues and PC cell lines. DIO3OS exhibited oncogenic properties in stimulating PC cell proliferation and invasion in vitro and promoting cancer growth in vivo. Through online predictive tools and functional experiments, we found that DIO3OS could bind directly to microRNA-122 (miR-122) and inhibited its expression, which functioned as a tumor suppressor in…	31384177	2019	Long noncoding RNA DIO3OS interacts with miR-122 to promote proliferation and invasion of pancreatic cancer cells through upregulating ALDOA
DLGAP1-AS1	hepatocellular carcinoma	qRT-PCR, Western blot (WB) analysis, RIP, Luciferase reporter assay	HCC tissue samples,liver cell (THLE-3), human HCC cells (SNU-387, Hep3B, SNU-182 and HepG2), and human embryonic kidney cell (HEK-293T)	up-regulated	DLGAP1-AS1 was shown to be upregulated in HCC cell lines and capable to promote HCC progression and EMT. Besides, DLGAP1-AS1 was proven to serve as a molecular sponge to sequester the HCC-inhibitory miRNAs, miR-26a-5p and miR-26b-5p, thus enhancing the level of an oncogenic cytokine IL-6, which could activate JAK2/STAT3 signaling pathway and reciprocally elevate the transcriptional activity of DL…	31949128	2020	Long Non-Coding RNA DLGAP1-AS1 Facilitates Tumorigenesis and Epithelial-Mesenchymal Transition in Hepatocellular Carcinoma via the Feedback Loop of miR-26a/b-5p/IL-6/JAK2/STAT3 and Wnt/尾-catenin Pathway
DLGAP1-AS1	hepatocellular carcinoma	qPCR, Western blot, Luciferase reporter assay, RIP	human hepatocellular carcinoma cell lines (Huh7, BEL-7402, HepG2, and SMMC-7721) and human noncancerous liver L02 cells	up-regulated	DLGAP1-AS1 presented high expression in HCC tissue samples relative to the normal tissues. Besides, overexpression of DLGAP1-AS1 was also proved in HCC cell lines. Moreover, DLGAP1-AS1 knockdown efficiently suppressed cell proliferation in HCC. Interestingly, miR-486-5p was predicted and validated to interact with DLGAP1-AS1, while the level of miR-486-5p was significantly increased In HCC after …	31633236	2019	Long noncoding RNA DLGAP1-AS1 promotes cell proliferation in hepatocellular carcinoma via sequestering miR-486-5p
DLGAP1-AS2	glioma	qRT-PCR, western blot	U87 and LN-229 cells	up-regulated	LncRNA DLGAP1-AS2 was up-regulated in glioma and was quite correlated with poor prognosis of glioma patients. Depletion of DLGAP1-AS2 in glioma cells could inhibit cell proliferation and cell migration, and induce cell apoptosis, resulting in the suppression of the progression of glioma consequently. Furthermore, knockdown of DLGAP1-AS2 inhibited the growth of xenograft glioma tumour in vivo as w…	31899508	2020	LncRNA DLGAP1-AS2 Modulates Glioma Development by Up-Regulating YAP1 Expression
DNAH17-AS1	pancreatic cancer	qPCR, Western blot, luciferase reporter assay etc.	PC tissue and adjacent normal tissue,cell lines (HPDE6-C7,Hs766T and SW1990)	up-regulated	DNAH17-AS1 was upregulated in PC cells and was associated with aggressive tumor behavior and poor prognosis for patients. DNAH17-AS1 served as a PC oncogene by downregulating miR-432-5p which normally directly targeted PPME1 to downregulate its expression.	32351291	2020	DNAH17-AS1 promotes pancreatic carcinoma by increasing PPME1 expression via inhibition of miR-432-5p.
DNM3OS	gastric cancer	qPCR, Western blot	GC tissues and cell lines	up-regulated	We observed that DNM3OS was upregulated in GC tissues and cell lines, and high DNM3OS expression was correlated with malignant features and served as an indicator of a poor prognosis for GC patients.	30770102	2019	Long non-coding RNA DNM3OS promotes tumor progression and EMT in gastric cancer by associating with Snail.
DNM3OS	esophageal squamous cell carcinoma	qPCR, Western blot, Luciferase assay, other	ESCC tissues and cell lines(cells KYSE-30, KYSE-140,137 KYSE-150, KYSE-180 and KYSE-450)	up-regulated	CAFs promoted the expression of DNM3OS in a PDGF尾/PDGFR尾/FOXO1 signaling pathway-dependent manner. FOXO1, a transcription factor downstream of PDGF尾/PDGFR尾 signaling pathway, initiated the transcription of DNM3OS by binding to DNM3OS promoter.	30463848	2019	Cancer-associated Fibroblast-promoted LncRNA DNM3OS Confers Radioresistance by Regulating DNA Damage Response in Esophageal Squamous Cell Carcinoma
DNM3OS	epithelial ovarian cancer	qPCR etc.	cell lines (type I, type II etc.)	up-regulated	The characterization of Twist1 as a regulator of a unique miRNA cluster responsible for the regulation of the IKKb/NFkB and PTEN/AKT pathways and its association of ovarian CSC differentiation. Our data suggest that Twist1 may be an important regulator of 'stemness' in EOC cells. The regulation of MIR199A2/214 expression may be used as a potential therapeutic approach in EOC patients.	20400975	2010	TWISTing stemness, inflammation and proliferation of epithelial ovarian cancer cells through MIR199A2/214.
DNM3OS	esophageal squamous cell carcinoma	Microarray, qPCR etc.	ESCC tissues	up-regulated	Based on the fold change, significance, and number of transcripts, three upregulated lncRNAs (RP11-334E6.12, DNM3OS, and RP11-150O12.6) and three downregulated lncRNAs (AC103563.9, RP11-7K24.3, and RP11-351J23.1) with only one transcript were chosen as candidates for further validation. The results of qRT-PCR were consistent with the RNA sequencing data.	27449043	2016	Transcriptome profiling of lncRNA and co-expression networks in esophageal squamous cell carcinoma by RNA sequencing.
DUBR	Neuroblastoma	qPCR, RNA-seq	cell lines(SK-N-BE, SMS-KAN, SMS-KCN, CHLA-15, CHLA-122, NBL-W, SMS-KANR, SMS-KCNR, CHLA-20, CHLA-136, NBL-WR)	down-regulated	Of the 17 lncRNAs, 3 upregulated (NEAT1, SH3BP5-AS1, NORAD) and 3 downregulated lncRNAs (DUBR, MEG3, DHRS4-AS4) were also found to be differentially expressed in favorable compared with unfavorable outcome.	30886518	2019	Clinically Relevant Biomarker Discovery in High-Risk Recurrent Neuroblastoma.
DUXAP8	hepatocellular carcinoma	qRT-PCR, Western blot	HCC tissues,cell lines (SMMC-7721, QSG-7701, Hep3B, Huh7, and HCCLM3)	up-regulated	DUXAP8 was a sponge of tumor suppressor miR-422a in HCC, enhanced the expression of PDK2 indirectly, and functioned as an oncogenic lncRNA.	32022476	2020	Long noncoding RNA DUXAP8 contributes to the progression of hepatocellular carcinoma via regulating miR-422a/PDK2 axis
DUXAP8	bladder cancer	qPCR, Western blot, Luciferase reporter assay, in vitro knockdown	bladder cancer tissues, cell lines (SV-HUC-1, T24, RT4, and J82)	up-regulated	LncRNA DUXAP8 expression was higher in bladder cancer tissues; it was in a positive correlation with the TNM stage and tumor size, but negatively correlated with the total survival time. Knockdown of DUXAP8 decreased cell viability and cellular proliferation. Lower expression of PTEN gene was found in bladder cancer compared with that in adjacent tissues. Pearson correlation analysis showed that …	29917188	2018	Mechanism of lncRNA DUXAP8 in Promoting Proliferation of Bladder Cancer Cells by Regulating PTEN
DUXAP8	esophageal squamous cell carcinoma	qPCR, Western blot, in vitro knockdown	esophageal squamous cell cancer tissues, cell lines (TE-1, ESCCA109, ESC-CA9706 and KYSE520)	up-regulated	DUXAP8 was overexpressed in ESCC tissues than that of normal adjacent tissues. DUXAP8 expression was positively correlated to tumor stage and lymph node metastasis, whereas negatively correlated to the survival rate of ESCC patients. Cell proliferation, colony formation and invasion abilities were significantly decreased after knockdown of DUXAP8 in ESCC cells. Western blot results showed that DU…	29771416	2018	Long Non-Coding RNA DUXAP8 Regulates Proliferation and Invasion of Esophageal Squamous Cell Cancer
DUXAP8	oral cancer	qPCR, RIP etc.	cell lines(SCC25,SCC9)	up-regulated	DUXAP8 is significantly up-regulated in oral carcinoma.Downregulation of DUXAP8 inhibits represses cell proliferation through regulating KLF2 in oral carcinoma.	32304409	2020	Integrative profiling analysis identifies the oncogenic long noncoding RNA DUXAP8 in oral cancer.
DUXAP8	non small cell lung cancer	qPCR, Western blot, Luciferase reporter assay etc	NSCLC tissues and adjacent normal tissues,NSCLC cell lines (H460, H520, A549,H1975,BEAS-2B)	up-regulated	DUXAP8 and TRIM44 were upregulated in NSCLC tissues and cell lines, while miR-498 was downregulated. Functionally, knockdown of DUXAP8 could repress proliferation, migration, invasion, Epithelial-Mesenchymal Transition (EMT) and phosphorylation of AKT/mTOR in NSCLC cells	32271433	2020	Down-regulation of Long Non-Coding RNA DUXAP8 Suppresses Proliferation, Metastasis and EMT by Modulating miR-498 Through TRIM44-mediated AKT/mTOR Pathway in Non-Small-Cell Lung Cancer
DUXAP8	colorectal cancer	qPCR, RIP etc.	CRC tissues ,cell lines (DLD-1 and SW480)	up-regulated	lncRNA DUXAP8 was upregulated in CRC tissues and cell lines. Its level remained higher in CRC with larger tumor size or higher tumor grade. Knockdown of DUXAP8 suppressed the proliferative, migratory and invasive abilities of DLD-1 and SW480 cells. Both RF classifier and SVM classifier predicted the pronounced accuracies of LSD1 and EZH2.	31786844	2019	The Carcinogenic Complex lncRNA DUXAP8/EZH2/LSD1 Accelerates the Proliferation, Migration and Invasion of Colorectal Cancer
DUXAP8	hepatocellular carcinoma	qRT-PCR , RIP etc.	HCC tissues and normal tissues ,human HCC cell lines and normal cell line	down-regulated	Dysregulated DUXAP8, LINC01116, LINC01138, and PCAT6 are significantly associated with HCC patients' poor outcomes. Down-regulation of lncRNA DUXAP8 inhibited HCC cells proliferation and colony formation ability. DUXAP8 repressed tumor suppressor KLF2 transcription through interacting with histone-lysine N-methyltransferase enzyme enhancer of zeste homolog 2.	31571902	2019	Up-regulated Long Non-Coding RNA DUXAP8 Promotes Cell Growth Through Repressing Kr篓鹿ppel-like Factor 2 Expression in Human Hepatocellular Carcinom
DUXAP8	pancreatic cancer	qPCR, RIP, Western blot, other	PDAC tissues and cell lines (AsPC-1, BxPC-3, and PANC-1)	up-regulated	High DUXAP8 expression was associated with a larger tumor size, advanced pathological stage and shorter overall survival of pancreatic cancer patients. Moreover, silencing DUXAP8 expression by siRNA or shRNA inhibited pancreatic cancer cell proliferation and promoted apoptosis in vitro and in vivo. Mechanistic analyses indicated that DUXAP8 regulates PC cell proliferation partly through downregul…	30367681	2018	DUXAP8, a Pseudogene Derived lncRNA, Promotes Growth of Pancreatic Carcinoma Cells by Epigenetically Silencing CDKN1A and KLF2
DUXAP8	renal cell carcinoma	qPCR, Western blot, Luciferase reporter assay, other	RCC tissues and cell lines (A498, 786-0)	up-regulated	Together, our study not only identifies lncRNA DUXAP8 as a negative regulator of renal cancer with potential clinical value, but also reveals a regulatory mechanism by long non-coding RNAs to control tumor development.	30317248	2018	Long Non-Coding RNA DUXAP8 Enhances Renal Cell Carcinoma Progression via Downregulating miR-126
DUXAP8	colorectal cancer	qPCR, Western blot, Luciferase reporter assay, in vitro knockdown	SW1116, SW480, HCT116 and LOVO cell lines, normal colorectal cells line (FHC), CRC tissues and matched normal colorectal tissues	up-regulated	DUXAP8 was overexpressed in CRC and increasing expression of DUXAP8 indicates advanced clinical progression and poor survival of CRC patients. Then, transcription factor STAT3 was demonstrated to upregulate DUXAP8 in CRC cells. Functional assays via in vitro assays revealed that DUXAP8 knockdown through shRNA in HCT116 and LOVO cells inhibited cell proliferation, migration and invasion, and promo…	31364111	2019	STAT3-induced upregulation of lncRNA DUXAP8 functions as ceRNA for miR-577 to promote the migration and invasion in colorectal cancer through the regulation of RAB14
DUXAP8	renal cell carcinoma	Microarray, qPCR, RNAi etc.	renal cell carcinoma tissues	up-regulated	knockdown of DUXAP8 could impair RCC cells invasive ability in vitro. lots of lncRNAs expression levels are significantly associated RCC patients overall survival time, such as PVT1 and DUXAP8 .	29152119	2017	A genome-wide comprehensively analyses of long noncoding RNA profiling and metastasis associated lncRNAs in renal cell carcinoma.
DUXAP8	non small cell lung cancer	qPCR, RNAi, western blot	non small cell lung cancer tissues, cell lines (PC9, SPC-A1, NCI-H1975, H1299, and A549)	up-regulated	We identified a transcribed pseudogene named DUXAP8 that is upregulated in tumor tissues. Patients with higher DUXAP8 expression exhibited shorter survival, suggesting DUXAP8 as a new candidate prognostic marker for NSCLC patients. Knockdown of DUXAP8 impairs cell growth, migration, and invasion, and induces apoptosis both in vitro and in vivo.	28131418	2017	The Pseudogene DUXAP8 Promotes Non-small-cell Lung Cancer Cell Proliferation and Invasion by Epigenetically Silencing EGR1 and RHOB
DUXAP8	gastric cancer	qPCR, RNAi, Western blot, Cell proliferation assay etc.	primary GC tissues, cell lines (SGC7901, BGC823, GSE-1)	up-regulated	DUXAP8 was remarkably upregulated in GC. Additionally, a higher level of DUXAP8 expression in GC was significantly associated with greater tumor size, advanced clinical stage, and lymphatic metastasis. Patients with a higher level of DUXAP8 expression had a relatively poor prognosis. Further experiments revealed that knockdown of DUXAP8 significantly inhibited cell proliferation and migration, as…	27507049	2016	The pseudogene derived long noncoding RNA DUXAP8 promotes gastric cancer cell proliferation and migration via epigenetically silencing PLEKHO1 expression.
DUXAP8	gastric cancer	qPCR, Western blot, RIP etc.	gastric cancer tissues, cell lines (SGC7901, BGC823)	up-regulated	Taken together, our findings suggest that the pseudogene-derived lncRNA DUXAP8 promotes the progression of GC and is a potential therapeutic target for GC intervention. Patients with a higher level of DUXAP8 expression had a relatively poor prognosis.	28881724	2016	The pseudogene derived long noncoding RNA DUXAP8 promotes gastric cancer cell proliferation and migration via epigenetically silencing PLEKHO1 expression
DUXAP8	esophageal cancer	qPCR, western blot	esophageal cancer tissue, cell lines (TE-1, ESCCA109, ESCCA9706 and KYSE520)	up-regulated	DUXAP8 expression was significantly correlated with tumor stage, lymph node metastasis and poor prognosis of ESCC patients. DUXAP8 may promote the occurrence of ESCC via Wnt/B-catenin pathway.	29771416	2018	Long non-coding RNA DUXAP8 regulates proliferation and invasion of esophageal squamous cell cancer
DUXAP8	esophageal cancer	qPCR, etc.	cell lines (KYSE510, KYSE30)	up-regulated	knockdown of DUXAP8 could impair esophageal cancer cells proliferation and invasion in vitro. the two lncRNAs associated protein-coding genes involve with many known biological processes, such as cell cycle and cell-cell adherens junction.	29926523	2018	A genome-wide analysis of long noncoding RNA profile identifies differentially expressed lncRNAs associated with Esophageal cancer.
DUXAP8	bladder cancer	qPCR, Western blot, etc.	bladder cancer tissues, cell lines (SV-HUC-1, T24, RT4, J82)	up-regulated	it was in a positive correlation with the TNM stage and tumor size, but negatively correlated with the total survival time. promote the progression of bladder cancer through inhibiting PTEN.	29917188	2018	Mechanism of lncRNA DUXAP8 in promoting proliferation of bladder cancer cells by regulating PTEN.
ELFN1-AS1	colorectal cancer	qRT-PCR, Microarray, Luciferase reporter assay, RIP, Western blotting	CRC tissues,colorectal cell (FHC) and CRC cells 72 (HCT116, SW620, HT29, LoVo)	up-regulated	ELFN1-AS1 expression was elevated in CRC tissues and cells, and ELFN1-AS1 upregulation was correlated with poor prognosis of CRC sufferers.ELFN1-AS1 exerted pro-proliferation, anti-apoptosis and pro-migration functions on CRC cells by acting as a sponge of miR-4644 to increase TRIM44 expression at mRNA and protein level.	31929141	2020	ELFN1-AS1 Accelerates the Proliferation and Migration of Colorectal Cancer via Regulation of miR-4644/TRIM44 Axis
ELFN1-AS1	colon adenocarcinoma	qRT-PCR, Western blotting	COAD samples,COAD cell lines (CaCO-2, SW-480 and HCT-116) and normal colorectal epithelial cells FHC	up-regulated	ELFN1-AS1 levels were obviously increased in COAD patients and COAD tumor cells.Knockdown of ELFN1-AS1 expression by siRNA inhibited COAD cell proliferation and migration. Moreover, silencing ELFN1-AS1 significantly reduced the activation of extracellular signal-regulated protein kinase (Erk), up-regulated the protein expression of E-cadherin and down-regulated vimentin.we treated human umbilical…	31814902	2019	Extracellular Vesicles From Human Umbilical Cord Mesenchymal Stem Cells Treated With siRNA Against ELFN1-AS1 Suppress Colon Adenocarcinoma Proliferation and Migration
EPB41L4A-AS1	breast cancer	qPCR	invasive ductal carcinoma (IDC) tissues	down-regulated	We identified several antisense lncRNAs including ADAMTS9-AS2, EPB41L4A-AS1, WDFY3-AS2, FAM83H-AS1, ST8SIA6-AS1, CTB-92J24.3, and CTB-131K11.1.We observed significant downregulation of ADAMTS9-AS2, WDFY3-AS2, RP11-295M3.4, RP11-490M8.1, and CTB-92J24.3 and significant overexpression of FAM83H-AS1 in breast cancer.	30959550	2019	Identification of lncRNAs associated with early-stage breast cancer and their prognostic implications.
ERVH48-1	tongue squamous cell carcinoma	RNA-seq	TSCC tissues	differential expression	we identified ten lncRNAs (PART1, LINC00261,AL163952.1, C2orf48, FAM87A, LINC00052, LINC00472, STEAP3-AS1, TSPEAR-AS1 and ERVH48-1) as novel, potential prognostic biomarkers and therapeutic targets for TSCC.	30755833	2019	Comprehensive analysis of lncRNA-associated competing endogenous RNA network in tongue squamous cell carcinoma.
EZR-AS1	colorectal cancer	qRT-PCR, Western blot	CRC cell lines, HCT8, HCT116, HT29, and SW620, which are with different origins and genetic characteristics, and FHC, a normal human fetal colonic mucosa cell line	up-regulated	lncRNA EZR-AS1 is an oncogene that up-regulated in CRC cells. Silencing of lncRNA EZR-AS1 inhibits the proliferation, invasion, migration, and EMT, and promotes the apoptosis of CRC cells through blocking TGF-尾 signaling. Because silencing of EZR-AS1 also inhibits the tumor growth in vivo (mice), EZR-AS1 is a promising therapeutic target for CRC.	31693738	2019	Silencing of lncRNA EZR-AS1 Inhibits Proliferation, Invasion, and Migration of Colorectal Cancer Cells Through Blocking Transforming Growth Factor 尾 Signaling
EZR-AS1	breast cancer	qPCR, Western blot, RIP	breast cancer tissues, cell lines (MCF7, MDA-MB-231, MDA-MB-468, SKBR-3, MCF-10A)	up-regulated	the expression of EZR-AS1 was signifi-cantly upregulated in BC tissues and cell lines. increased EZR-AS1 expression in patients with BC contributes to poor prognosis. t EZR-AS1 knockdown significantly suppressed the proliferation and cell cycle progression of breast cancer cells while reducing cellular apoptosis. EZR-AS1 knockdown reduced the migration and invasion ability of BC cells compared wi…	30186463	2018	Long noncoding RNA EZR-AS1 promotes tumor growth and metastasis by modulating Wnt/尾-catenin pathway in breast cancer.
EZR-AS1	esophageal squamous cell carcinoma	RNA-seq, qRT-PCR, Western blot, Luciferase reporter assay, in vitro knockdown, RIP	esophageal squamous cell carcinoma (ESCC) tissues and cell lines (KYSE150 and KYSE510)	up-regulated	Both in vivo and in vitro studies revealed that EZR-AS1 promoted cell migration through up-regulation of EZR expression. Mechanistically, antisense lncRNA EZR-AS1 formed a complex with RNA polymerase II to activate the transcription of EZR. Moreover, EZR-AS1 could recruit SMYD3 to a binding site, present in a GC-rich region downstream of the EZR promoter, causing the binding of SMYD3 and local en…	29253179	2018	The interaction of lncRNA EZR-AS1 with SMYD3 maintains overexpression of EZR in ESCC cells.
FAM201A	lung squamous cell carcinoma	qPCR, Western blotting Assay	LSCC tissues,cell lines SK-MES-1 and NCI-H520	up-regulated	FAM201A is aberrantly elevated in tissues from patients with non-small cell lung cancer. High levels of FAM201A expression were more likely to present in patients with squamous type, M1 stage, and inferior overall survival. Differential expression was found between non-metastatic and metastatic squamous carcinoma, but not in adenocarcinoma. FAM201A knockdown inhibits cell proliferation, migration…	31841188	2019	Long Noncoding RNA FAM201A Mediates the Metastasis of Lung Squamous Cell Cancer via Regulating ABCE1 Expression
FAM201A	esophageal squamous cell carcinoma	qPCR, Western blot, Luciferase reporter assay, in vitro knockdown, etc.	ESCC tumor tissues and radioresistant ESCC tumor tissues, The ESCC cell line Eca109	up-regulated	FAM201A was upregulated in radioresistant ESCC tumor tissues and had a poorer short-term response to radiotherapy resulting in inferior overall survival.FAM201A knockdown enhanced the radiosensitivity of ECA109/ECA109R cells by upregulating ataxia telangiectasia mutated (ATM) and mammalian target of rapamycin (mTOR) expression via the negative regulation of miR-101 expression. The mouse xenograft…	30574162	2018	Long Noncoding RNA FAM201A Mediates the Radiosensitivity of Esophageal Squamous Cell Cancer by Regulating ATM and mTOR Expression via miR-101
FAM201A	non small cell lung cancer	qPCR, Western blot, Luciferase reporter assay, RNAi	The NSCLC cell line A549 and SK-MES-1, NSCLC tissues	up-regulated	FAM201A was significantly upregulated in tissues obtained from NSCLC patients resistant to radiotherapy. Increased FAM201A expression was strongly associated with radioresistance and inferior survival in NSCLC, as demonstrated by clinical data. The silence of FAM201A could inhibit cell proliferation and further cell apoptosis of NSCLC cells under X-ray irradiation both in vitro and in vivo. Moreo…	31298332	2019	Long noncoding RNA FAM201A involves in radioresistance of non-small-cell lung cancer by enhancing EGFR expression via miR-370
FOXCUT	gastric adenocarcinoma	qPCR	SNU-5, HGC-27, SGC-7901, AGS cells, and normal gastric mucosa cells GES1	up-regulated	Expressions of lncRNA FOXCUT in cancer tissues of GA patients in TCGA database were significantly increased (p<0.001). The survival rate of patients with low expressions of lncRNA FOXCUT was significantly increased (p=0.017, p=0.047). LncRNA FOXCUT is closely related to patients` tumor diameter, lymph node metastasis, TNM staging, and differentiation degree (p<0.05). LncRNA FOXCUT has high clinic…	31364114	2019	Verification of expressions of lncRNA FOXCUT in gastric adenocarcinoma patients and its effects on cell biological function based on TCGA database
FOXCUT	basal-like breast cancer	qPCR, RNAi etc.	cell lines (MDA-MB-231, MDA-MB-468)	up-regulated	The results showed that the expression of FOXCUT and FOXC1 were positively correlated. When the expression of FOXCUT was downregulated by small interfering RNA, the expression of FOXC1 was similarly reduced. Furthermore, in MDA-MB-231 and MDA-MB-468 breast cancer cells, knockdown of FOXCUT markedly inhibited cell proliferation and migration in vitro. In conclusion, FOXCUT lncRNA may be functional…	25516208	2014	Forkhead box C1 promoter upstream transcript, a novel long non-coding RNA, regulates proliferation and migration in basal-like breast cancer.
FOXCUT	esophageal squamous cell carcinoma	qPCR, RNAi etc.	ESCC tissues, cell lines (KYSE30, KYSE70, KYSE140, KYSE150, KYSE180 etc.)	up-regulated	Notably elevated FOXCUT and FOXC1 expression levels were observed in cancerous tissues compared to adjacent noncancerous tissues, showing strong correlations with poor differentiation, advanced lymph node classification and metastasis. The expression of FOXCUT was positively correlated with expression of FOXC1 in ESCC specimens. And the expression of FOXC1 was also decreased as the FOXCUT express…	25031703	2014	A novel long non-coding RNA FOXCUT and mRNA FOXC1 pair promote progression and predict poor prognosis in esophageal squamous cell carcinoma.
FOXCUT	oral squamous cell carcinoma	qPCR, RNAi, Western blot etc.	OSCC tissues, cell lines (Tca8113, OSC-4, SCC1 etc.)	up-regulated	In this study, we report a new lncRNA FOXC1 upstream transcript (FOXCUT) that was remarkably overexpressed in 23 OSCC patients, as was the adjacent FOXC1 gene. The expressions of FOXC1 and FOXCUT were positively correlated. In conclusion, FOXC1 may be co-amplified with FOXCUT in OSCC, and both of them may be functionally involved in the tumor progression of OSCC.	24889262	2014	The expression and functional role of a FOXC1 related mRNA-lncRNA pair in oral squamous cell carcinoma.
GABPB1-AS1	hepatocellular carcinoma	RT-qPCR, Western blot, RIP	HepG2, Huh7, and Hep3B cells	up-regulated	erastin upregulated the lncRNA GABPB1-AS1, which downregulated GABPB1 protein levels by blocking GABPB1 translation, leading to the downregulation of the gene encoding Peroxiredoxin-5 (PRDX5) peroxidase and the eventual suppression of the cellular antioxidant capacity.high expression levels of GABPB1 were correlated with poor prognosis of hepatocellular carcinoma (HCC) Patients, while high GABPB1…	31700067	2019	LncRNA GABPB1-AS1 and GABPB1 Regulate Oxidative Stress During Erastin-Induced Ferroptosis in HepG2 Hepatocellular Carcinoma Cells
GACAT2	gastric cancer	qPCR etc.	plasma	up-regulated	The results demonstrated that plasma GACAT2 levels in preoperative patients with GC were significantly higher than those in the postoperative group. Compared with healthy individuals, plasma GACAT2 levels were significantly increased in patients with GD and preoperative patients with GC. Moreover, the individual relative changes of plasma GACAT2 expression following surgery were significantly ass…	28105191	2016	Plasma lncRNA-GACAT2 is a valuable marker for the screening of gastric cancer.
GAPLINC	gastric cancer	qPCR, Western blot, Luciferase reporter assay	gastric cancer tissues, cell lines (KATO III, HGC-27, and SNU-1)	up-regulated	The lncRNA GAPLINC expression was upregulated and positively correlated with MAPK1 expression in gastric cancer tissues and cells. Additionally, lncRNA GAPLINC promoted the expression of MAPK1 and the enhancement of GC cell proliferation and cell cycle progression by LncRNA GAPLINC was dependent on MAPK1 in vitro and in vivo. Consequently, we found that miR-378 expression was inversely correlated…	29785127	2018	Long Noncoding RNA GAPLINC Promotes Gastric Cancer Cell Proliferation by Acting as a Molecular Sponge of miR-378 to Modulate MAPK1 Expression
GAPLINC	osteosarcoma	qPCR, Western blot	osteosarcoma tissues,cell lines (MG-63, HOS, SJSA-1, Saos-2, hFOB1.19)	up-regulated	GAPLINC expression is elevated in osteosarcoma tissues and cell lines, and correlated with advanced Enneking stage, present distant metastasis, and poor histological grade. Survival analyses indicated that GAPLINC expression was negatively associated with overall survival.	30177521	2018	GAPLINC is a predictor of poor prognosis and regulates cell migration and invasion in osteosarcoma.
GAPLINC	perihilar cholangiocarcinoma	qPCR	perihilar cholangiocarcinoma tissues, cell lines(PHCC, QBC939, FRH0201, HIBEpiC)	up-regulated	The present study observed a significant upregulation of GAPLINC in PHCC cell lines and clinical specimens. high GAPLINC expression was revealed to be associated with the T stage (P=0.013), N stage (P<0.001) and Tumor-Node-Metastasis stage (P<0.001) of PHCC. GAPLINC expression was associated with poor overall survival and progression-free survival rates in PHCC. PHCC cells with GAPLINC overexpres…	30128015	2018	Upregulation of gastric adenocarcinoma predictive long intergenic non-coding RNA promotes progression and predicts poor prognosis in perihilar cholangiocarcinoma.
GAPLINC	non small cell lung cancer	qPCR, Western blot, other	NSCLC tissues and cell lines (H23, H522)	up-regulated	In vitro cell experiment showed that over-expression of TGF-尾1 significantly up-regulated the expression of GAPLINC, while over-expression of GAPLINC failed to affect TGF-尾1. Follow-up study showed that high GAPLINC level in NSCLC tissue was closely correlated with poor survival rate of NSCLC patients. Over-expressions of TGF-尾1 and GAPLINC resulted to accelerated migration and invasion of NSCLC …	31447565	2019	TGF-尾1 Mediates lncRNA GAPLINC Expression to Promote the Migration and Invasion of Non-Small Cell Lung Cancer
GAPLINC	hepatocellular carcinoma	qPCR, Western blot, RNAi, other	HCC tissues and cell lines (HepG2, SMMC-7721, MHCC-97H, MHCC97L and HCC-LM3)	up-regulated	The upregulated expression of GAPLINC was found both in HCC tissues and cells. The expression of GAPLINC was correlated with tumor stage, distant metastasis and pathological grade of HCC. Moreover, GAPLINC was confirmed as an independent risk factor for prognosis of patients with HCC. In HCC-LM3 and MHCC-97H cells, cells transfected with GAPLINC siRNA inhibited cell migration, invasion, prolifera…	31415284	2019	Poor Expression of Long-Chain Noncoding RNA GAPLINC Inhibits Epithelial-Mesenchymal Transition, and Invasion and Migration of Hepatocellular Carcinoma Cells
GAPLINC	glioblastoma multiforme	qPCR, Western blot, Luciferase reporter assay, in vitro knockdown, RIP, etc.	GBM cell lines (T98G, U251, LN18, LN229, and A172)	up-regulated	GAPLINC expression was significantly up-regulated in both GBM tissues and cell lines. The overexpression of GAPLINC was associated with shorter overall survival and disease-free survival. Functional assays indicated that GAPLINC silencing suppressed GBM cells proliferation, migration, and invasion, and promoted apoptosis. In the mechanism, we found that GAPLINC acted as a competing endogenous RNA…	30657584	2019	LncRNA GAPLINC promotes the growth and metastasis of glioblastoma by sponging miR-331-3p
GAPLINC	non small cell lung cancer	qPCR, Western blot, Luciferase reporter assay, in vitro knockdown, etc.	NSCLC tissues, NSCLC cell lines (LTEP-A2, NCI-H1299, SK-MES-1, and Calu-3),The normal human bronchial epithelial cell line (NHBE) and HEK- 293T	up-regulated	GAPLINC expression was up-regulated in NSCLC tissues and cell lines. Overexpression of GAPLINC was associated with poor prognosis in patients with NSCLC. Silencing of GAPLINC significantly inhibited cell proliferation, promoted apoptosis, and induced cell cycle arrest in the G0/G1 phase. Results from xenograft transplantation showed that GAPLINC silencing inhibited the tumor growth in vivo. Inter…	30522114	2018	Gastric Adenocarcinoma Predictive Long Intergenic Non-Coding RNA Promotes Tumor Occurrence and Progression in NonSmall Cell Lung Cancer via Regulation of the miR-661/eEF2K Signaling Pathway
GAPLINC	bladder cancer	qPCR, Western blot etc.	bladder cancer tissues, cell lines (UM-UC-3, T24, J82, 5637, RT4 and SV-HUC-1)	up-regulated	We demonstrated that gastric adenocarcinoma associated, positive CD44 regulator, long intergenic noncoding RNA (GAPLINC) was significantly upregulated in bladder cancer tissues compared with normal tissues in The Cancer Genome Atlas (TCGA) cohort (P=0.039) and a validated cohort of 80 patients with bladder cancer (P=0.021). Statistical analysis revealed that GAPLINC expression level was associate…	29725414	2018	Upregulated GAPLINC predicts a poor prognosis in bladder cancer patients and promotes tumor proliferation and invasion.
GAPLINC	colorectal cancer	Microarray, qPCR, Western blot, RNA pull-down assay etc.	cell lines (HCT116, HT29, SW480, DLD-1, SW620)	up-regulated	The increased expression of GAPLINC was found to be positively correlated with larger tumor size, advanced tumor stage (T stage), advanced node stage (N stage), increased death, and shorter survival of patients with CRC by in situ hybridization analysis. Besides, the decreased expression of GAPLINC could significantly repress CRC cell invasion in vitro and also inhibit proliferation in vitro and …	27259250	2016	Long noncoding RNA GAPLINC promotes invasion in colorectal cancer by targeting SNAI2 through binding with PSF and NONO.
GAPLINC	gastric cancer	Microarray, ISH etc.	gastric cancer tissues	up-regulated	GAPLINC is a 924-bp-long lncRNA that is highly expressed in gastric cancer tissues. GAPLINC suppression and with gene expression profiling in gastric cancer cells revealed alterations in cell migration pathways, with CD44 expression the most highly correlated. Manipulating GAPLINC expression altered CD44 mRNA abundance and the effetcs of GAPLINC on cell migration and proliferation were neutralize…	25277524	2014	Long Noncoding RNA GAPLINC Regulates CD44-Dependent Cell Invasiveness and Associates with Poor Prognosis of Gastric Cancer.
GAPLINC	colorectal cancer	qPCR, Western blot, Luciferase reporter assay, in vitro knockdown etc.	cell line (HCT116), CRC tissue	up-regulated	GAPLINC expression was obviously increased in CRC tissues.In HCT116, silencing of GAPLINC weakened cell migration and invasion, while overexpression of GAPLINC significantly promoted cell migration and invasion. Through dual-luciferase, RNA pull-down, and Transwell assays, we verified that miR-34a was the downstream molecule of GAPLINC and that miR-34a negatively regulated the migration and invas…	29427222	2017	Long Noncoding RNA GAPLINC Promotes Cells Migration and Invasion in Colorectal Cancer Cell by Regulating miR-34a/c-MET Signal Pathway.
GAPLINC	gastric cancer	qPCR, RNAi, Western blot, RIP, ChIP, Luciferase reporter assay etc.	gastric cancer tissues, cell lines (GEF-1, HFE-145, MKN45, SGC7901, HEK-293T)	up-regulated	GAPLINC was overexpressed in GC tissues and promoted tumor migration and invasive behavior. GAPLINC overexpression was associated with poor prognosis in GC patients. Luciferase reporter assays and chromatin immunoprecipitation assays confirmed that HIF-1a binds to the promoter region of GAPLINC and activates its transcription. GAPLINC knockdown inhibited hypoxia-induced tumor proliferation in viv…	27729869	2016	Hypoxia Promotes Gastric Cancer Malignancy Partly through the HIF-1a Dependent Transcriptional Activation of the Long Non-coding RNA GAPLINC.
GAPLINC	gastric cancer	qPCR, Western blot etc.	gastric cancer tissues, cell lines (KATO III, HGC-27, and SNU-1)	up-regulated	The lncRNA GAPLINC expression was upregulated and positively correlated with MAPK1 expression in gastric cancer tissues and cells. lncRNA GAPLINC promotes gastric cancer cell proliferation by acting as a molecular sponge of miR-378 to modulate MAPK1 expression.	29785127	2018	Long noncoding RNA GAPLINC promotes gastric cancer cell proliferation by acting as a molecular sponge of miR-378 to modulate MAPK1 expression
GHET1	osteosarcoma	qPCR, Western blot etc	osteosarcoma tissues,cell lines( OS U2OS, MG-63 and SaOs-2 , hFOB)	up-regulated	lncGHET1 expression was significantly upregulated in OS cell lines compared with in an osteoblastic cell line according to the RT-qPCR assay. The results of a knockdown functional experiment suggested that inhibition of lncGHET1 attenuated cell proliferation, migration, invasion and epithelial-to-mesenchymal transition, and promoted apoptosis, partly through regulating the Wnt/尾-catenin signaling…	32319657	2020	Long non-coding RNA GHET1 promotes osteosarcoma development and progression via Wnt/尾-catenin signaling pathway.
GHET1	gastric cancer	qPCR, Western blot etc	cervical cancer tissues,cell lines (HeLa and SiHa)	down-regulated	The GHET1 knockdown (si-GHET1) groups showed significantly higher G1 phase and apoptosis rates and significantly suppressed invasion and migration abilities compared with the normal control (NC) group (P< 0.05 for all). The expression levels of PTEN, PI3 K, AKT, P53, matrix metalloproteinase (MMP)-2 and MMP-9 proteins differed significantly between the si-GHET1 and NC groups (P< 0.05 for all).	32176622	2020	Knockdown of Long Non-Coding RNA GHET1 Suppresses Cervical Carcinoma in Vitro and in Vivo
GHET1	Cervical Cancer	qPCR	cervical cancer tissue,cell lines(Ect1/E6E7SiHa, C-33A, Hela and CaSki)	up-regulated	In our study, we found GHET1 expression was markedly elevated in cervical cancer tissue specimens and cell lines compared to adjacent normal cervical tissue specimens and human normal cervical cell line	30948501	2019	GHET1 acts as a prognostic indicator and functions as an oncogenic lncRNA in cervical cancer.
GHET1	glioma	qPCR, Western blot	cell line(U251)	up-regulated	The viability, migration and invasion of U251 cells were promoted by GHET1 overexpression.	30840282	2019	Long non-coding RNA GHET1 promotes viability, migration and invasion of glioma cell line U251 by down-regulation of miR-216a.
GHET1	cervical cancer	qRT-PCR, Western blot, RIP	tumor tissues,CC cell lines (C33A, HeLa, C4-1 and SiHa) and the normal cervical cell line (Crl-2614)	up-regulated	We proposed to examine the biological role of GHET1 in CC and the underlying mechanism and validated the up-regulated expression of GHET1 in CC cell lines. Loss-of-function assays demonstrated that down-regulation of GHET1 inhibited cell growth, migration and epithelial-to-mesenchymal transition (EMT) in CC.GHET1 down-regulation could inactivate AKT/mTOR and Wnt/尾-catenin pathways, and that respe…	31682716	2020	LncRNA GHET1 Promotes Cervical Cancer Progression Through Regulating AKT/mTOR and Wnt/尾-catenin Signaling Pathways
GHET1	bladder cancer	qRT-PCR , Western blot , in vitro knockdown etc.	normal bladder urothelial tissue (NBUT) and BC tissue ,BC cell lines (J82, T24) and bladder epithelial immortalized cell line SV-HUC-1 , Gemcitabine-resistant J82/Gem and T24/Gem cell lines	up-regulated	Firstly, the expression of GHET1 was up-regulated in BC, its high expression was relevant to high grade and muscle invasion of BC patients.Secondly, high expression of GHET1 was related to low Gemcitabine sensitivity of BC patients, and GHET1 was highly expressed in Gemcitabine-resistant BC cell lines.Thirdly, knockdown of GHET1 decreased the IC50 of Gemcitabine in Gemcitabine-resistant BC cell l…	31115606	2019	Long Non-Coding RNA GHET1 Contributes to Chemotherapeutic Resistance to Gemcitabine in Bladder Cancer
GHET1	gastric cancer	qPCR	gastric cancer tissues, cell lines (AGS, BGC-823, HGC-27, SGC-7901, MGC-803, GES-1)	up-regulated	The downregulation of GHET1 induced G0/G1-phase arrest in gastric cancer cells and inhibited their proliferation, migration, and invasion.	30066922	2018	Knockdown of Long Noncoding RNA GHET1 Inhibits Cell-cycle Progression and Invasion of Gastric Cancer Cells.
GHET1	prostate cancer	qPCR, Western blot, in vitro knockdown, etc.	PC tissues, The human prostate adenocarcinoma cell lines, LNCap and C4-2 cell lines	up-regulated	GHET1 showed higher expression in PC tissues and had a negative correlation with KLF2 expression. Knockdown of GHET1 significantly suppressed the cell proliferation, induced cell cycle arrest at G0/G1 phase and promoted cell apoptosis. Additionally, si-GHET1 transfection induced KLF2 upregulation and HIF-1伪/Notch-1 signal pathway suppression, which could be rescued by si-KLF2 transfection. These …	30609158	2019	Knockdown of LncRNA GHET1 suppresses prostate cancer cell proliferation by inhibiting HIF-1伪/Notch-1 signaling pathway via KLF2.
GHET1	pancreatic cancer	qPCR etc.	cell lines (SWl990, CFPAC-1, Panc-1, BxPC-3, L3.6P1)	up-regulated	The expression of GHET1 in human pancreatic cancer cells was relatively high. The results of CCK-8 showed that the proliferation of tumor cells was inhibited after the interference with GHET1 expression. The results of flow cytometry showed that the expression of GHET1 was blocked at G1/G0 phase, and the apoptosis rate was increased. The results of qRT-PCR showed that the expression of GHET1 was …	29228419	2017	Expression and clinical significance of long-non-coding RNA GHET1 in pancreatic cancer
GHET1	bladder cancer	qPCR, RNAi, Western blot, in vitro knockdown etc.	bladder cancer tissues	up-regulated	In this study, we demonstrated that GHET1 was upregulated in bladder cancer tissues compared to adjacent normal tissues and its over-expression correlates with tumor size, advanced tumor and lymph node status, and poor survival. GHET1 knockdown suppressed the proliferation and invasion of bladder cancer cells in vitro. In the meantime, inhibition of GHET1 reversed the epithelial-mesenchymal-trans…	25400817	2014	Long noncoding RNA GHET1 promotes the development of bladder cancer.
GHET1	non small cell lung cancer	qPCR etc.	NSCLC tissues	up-regulated	The expression of lncRNA GHET1 in lung cancer specimen was significantly higher than that in the cancer-adjacent tissues, which was related to the tumor size, differentiation degree of tumor cells, and lymph node metastasis of clinical specimens. Moreover, lncRNA GHET1 predicted a poor prognosis for the patients with lung cancer.LncRNA GHET1 might be a biomarker and molecular target of NSCLC, pro…	29762836	2018	LncRNA GHET1 predicts a poor prognosis of the patients with non-small cell lung cancer.
GHET1	head and neck cancer	qPCR etc.	head and neck cancer tissues, cell lines (HOK, FaDu, OECM1, SCC25, SAS and Cal-27)	up-regulated	The expression level of GHET1 was significantly increased in HNC tissues, compared with paired adjacent normal tissues. High GHET1 expression was significantly associated with advanced Tumor-Node-Metastasis stages and poor prognosis. Furthermore, inhibition of GHET1 suppressed cell proliferation, induced cell apoptosis and caused cell cycle arrest in vitro. In addition, GHET1 silencing inhibited …	29725422	2018	Long non-coding RNA gastric carcinoma highly expressed transcript 1 promotes cell proliferation and invasion in human head and neck cancer.
GHET1	hepatocellular carcinoma	qPCR, Western blot, RIP etc.	hepatocellular carcinoma tissues, cell lines (HepG2, Hep3B, Bel-7402, SMMC-7721 and L02)	up-regulated	GHET1 expression was significantly up-regulated in HCC tissues and the higher level of GHET1 was related to vascular invasion, cirrhosis, tumor size, edmindson grade, and poor prognosis. Moreover, knockdown of GHET1 inhibited cell proliferation of HCC, and also caused cell cycle arrest and induced apoptosis in HCC cell lines. We also found that GHET1 could epigenetically repress transcription of …	29139562	2018	LncRNA GHET1 predicts poor prognosis in hepatocellular carcinoma and promotes cell proliferation by silencing KLF2.
GHET1	hepatocellular carcinoma	qPCR, Western blot, etc.	HCC tissue, cell lines (SMMC-7721, Huh7, HepG2)	up-regulated	In this study, HCC tissues and the paired normal tissues were collected for the detection of target molecules. The expression level of target molecules in HCC tissues or cell lines was determined by qRT-PCR and western blot, respectively. The expression of endogenous GHET1 and ATF1 was modulated by using cell transfection. RNA pull down assay was performed to examine the interaction between GHET1…	28772210	2017	LncRNA GHET1 activated by H3K27 acetylation promotes cell tumorigenesis through regulating ATF1 in hepatocellular carcinoma
GHET1	colorectal cancer	qPCR, RNAi, Western blot, Flow cytometry assay, Cell proliferation assay etc.	CRC tissues, cell lines (Lovo, HCT-116, Caco-2)	up-regulated	We found that GHET1 expression was significantly increased in the CRC samples compared with adjacent tissues. Furthermore, the cancer tissues had higher GHET1 mRNA levels than their matched adjacent tissues. GHET1 expression was also significantly increased in the CRC cell lines. Downregulation of GHET1 mediated by shRNA suppressed the proliferation, cell cycle arrest, migration, and invasion of …	27931286	2016	Knockdown of Long Noncoding RNA GHET1 Inhibits Cell Proliferation and Invasion of Colorectal Cancer.
GHET1	colorectal cancer	qPCR, Western blot etc.	CRC tissues, cell lines (Lovo, HCoEpiC, HCT-116 and Caco-2)	up-regulated	We found that GHET1 expression was significantly increased in the CRC samples compared with adjacent tissues. Furthermore, the cancer tissues had higher GHET1 mRNA levels than their matched adjacent tissues. GHET1 expression was also significantly increased in the CRC cell lines compared with human normal colon epithelial cells. Downregulation of GHET1 mediated by shRNA suppressed the proliferati…	27131316	2016	Knockdown of Long Noncoding RNA GHET1 Inhibits Cell Proliferation and Invasion of Colorectal Cancer
GHET1	gastric cancer	qPCR, Western blot etc.	gastric carcinoma tissues, cell lines (BGC823 and SGC7901)	up-regulated	Highly expressing GHET1 promoted the development of MDR which was related to the Bax, Bcl-2, MDR1 and MRP1 genes expression in gastric cancer cells. In the BGC823 and SGC7901 cell, overexpression of GHET1 downregulated Bax expression and upregulated Bcl-2, MDRA and MRP1 expression, which resulted in increasing cisplatin resistance and inhibiting cell apoptosis. In the BGC823/DPP and SGC7901/DDP c…	28578256	2017	Overexpression of long non-coding RNA GHET1 promotes the development of multidrug resistance in gastric cancer cells.
GHET1	gastric cancer	qPCR, western blot etc.	gastric cancer tissues, cell lines (BGC-823, SGC-7901, AGS, GES-1)	up-regulated	lncRNA GHET1 promoted AGS cells activations, and the results were shown that GHET1 dysregulation might be involved in the occurrence and development of gastric cancer. These results suggested that GHET1 might be a molecular marker for the progression of gastric cancer and a molecular target for targeted therapy. Clinical data and GHET1 is significantly up-regulated in cell lines.	28577495	2017	Knockdown of long noncoding RNA GHET1 inhibits cell activation of gastric cancer.
GHET1	gastric cancer	qPCR etc.	gastric cancer tissues, cell lines (AGS, MKN45, 7901 etc.)	up-regulated	All the 8 lncRNAs were then subjected to qPCR validation using 20 pairs of GC and control tissues. Among them, HOTAIR, PVT1, H19, MALAT1, GHET1 and HULC were significantly higher in tumor tissues compared with control tissues.	26096073	2015	Identification of the long non-coding RNA H19 in plasma as a novel biomarker for diagnosis of gastric cancer.
GHET1	gastric cancer	qPCR, RNAi, Western blot, RIP, Luciferase reporter assay etc.	gastric cancer tissues, cell lines (MKN45, AGS etc.)	up-regulated	In this study, we found that lncRNA gastric carcinoma high expressed transcript 1 (lncRNA-GHET1) was up-regulated in gastric carcinoma. The over-expression of this lncRNA correlates with tumor size, tumor invasion and poor survival. Gain-of-function and loss-of-function analyses demonstrated that GHET1 over-expression promotes the proliferation of gastric carcinoma cells in vitro and in vivo. Kno…	24397586	2014	Long non-coding RNA GHET1 promotes gastric carcinoma cell proliferation by increasing c-Myc mRNA stability.
GHET1	breast cancer	qPCR, western blot etc.	breast cancer tissues, cell lines (SKBR3, ZR-75- 681, BT-20 and MCF-7)	up-regulated	Our results demonstrated that GHET1 was up-regulated in breast cancer tissues and cell lines, and promoted breast cancer cell proliferation, invasion and migration by affecting EMT.	29843220	2018	Long non-coding RNA GHET1 promotes human breast cancer cell proliferation, invasion and migration via affecting epithelial mesenchymal transition
GHRLOS	colorectal cancer	qPCR etc.	colorectal tissues	down-regulated	GHRLOS is downregulated at a high frequency in human CRC tissues. To the best of our knowledge, for the first time, we revealed that GHRLOS may have clinical potential not only as a prospective biomarker for metastatic phenotype of CRC but also as a promising prognostic predictor in CRC. Our findings encourage further functional studies, which will explore its potential as a therapeutic target th…	29187879	2017	Aberrant Expression of the Long Non-coding RNA GHRLOS and Its Prognostic Significance in Patients with Colorectal Cancer
GLIDR	prostate cancer	qPCR etc.	prostate cancer tissues, cell lines (LNCaP, C4-2B, 22RV1, DU145, PC-3 and WPMY-1)	up-regulated	In the clinical validation cohort, our results showed GLIDR was significantly up-regulated in prostate cancer samples and cell lines.	28211799	2017	Increased expression of long non-coding RNA GLIDR in prostate cancer.
HAR1A	hepatocellular carcinoma	qPCR, other	HCC tissues	down-regulated	The expression levels of HAR1A and HAR1B were significantly lower in the HCC group, compared with the CHB and LC groups (P <.01). HAR1A and HAR1B were negatively associated with histologic grade and TNM (tumor/nodes/metastasis) stage (all P <.05). Univariable multivariable analysis showed that decreased HAR1A (HR = 0.753, P = .02) and HAR1B (HR = 0.551, P = .01) levels were independent predictors…	30304523	2019	Expression Analysis of Long Non-Coding RNA HAR1A and HAR1B in HBV-Induced Hepatocullular Carcinoma in Chinese Patients
HAR1A	diffuse glioma	qPCR	breast and ovarian cancer cell lines, glioma tissue	down-regulated	These results implied that these four lncRNAs might play important role in diffuse gliomas progression, particularly, PVT1 and HAR1A could be explored as promising biomarkers for diagnosis, prognosis and target therapy of diffuse gliomas.Kaplan-Meier survival curve and Cox regression analyses showed that glioma patients with high PVT1 expression or low HAR1A expression had poor survival outcome, …	29108264	2017	lncRNAs PVT1 and HAR1A are prognosis biomarkers and indicate therapy outcome for diffuse glioma patients.
HCG11	laryngeal cancer	qPCR, Western blot, Luciferase reporter assay, RIP etc	laryngeal carcinoma tissues, cell lines (SNU46, SNU899, AMC-HN-8, NP69)	down-regulated	Low expression of HCG11 was discovered in laryngeal carcinoma tissues and cells. Overexpression of HCG11 retarded cell proliferation and enhanced cell apoptosis. Later, we found that APOM was also downregulated in laryngeal carcinoma tissues and cell lines, and inhibited laryngeal carcinoma progression. HCG11 positively regulated APOM at the post-transcriptional level. MiR-4469 was predicted to h…	32271435	2020	LncRNA HCG11 Suppresses Laryngeal Carcinoma Cells Progression via Sponging miR-4469/APOM Axis
HCG11	gastric cancer	qRT-PCR, Western blot, RIP, Luciferase reporter assay	GC tissues,gastric cell (SNU-1) and gastric cancer cells (AGS, BGC-823, SGC-7901, SWMGC-803480)	up-regulated	HCG11 was discovered highly expressed in GC tissues and cells. Depletion experiments were used to evaluate HCG11 silence on cell proliferation, migration and apoptosis. Moreover, Wnt signaling pathway was found as a tumor promoter in GC.HCG11 accelerated proliferation and migration in GC through miR-1276/CTNNB1 and Wnt signaling pathway.	31889902	2019	LncRNA HCG11 Promotes Proliferation and Migration in Gastric Cancer via Targeting miR-1276/CTNNB1 and Activating Wnt Signaling Pathway
HCG11	hepatocellular carcinoma	qRT-PCR, Western blot Assay, Dual Luciferase Reporter Assay	HCC tissues,HCC cell lines MHCC97-H, Hep3B, and normal liver cell line THLE-2	up-regulated	The enrichment of HCG11 was enhanced in HCC tissues and cells and was negatively related to the prognosis of HCC patients. The abundance of miR-26a-5p was inversely correlated with the level of HCG11 in HCC tissues. HCG11 interference suppressed the proliferation, metastasis, and autophagy while promoted the apoptosis of HCC cells.HCG11 promoted the growth of murine xenograft tumor and autophagy …	31858580	2019	LncRNA HCG11 Accelerates the Progression of Hepatocellular Carcinoma via miR-26a-5p/ATG12 Axis
HCG11	glioma	qPCR, Luciferase reporter assay, in vitro knockdown, RIP, etc.	glioma tissues, cell line(M059 J,A172, U251, U87MG and U118)	down-regulated	HCG11 was downregulated in 84 pairs of glioma tissues and cell lines.?Moreover, a low level of HCG11 indicted the lower overall survival rate of glioma patients.?Regarding the mechanism, HCG11 was abundant in the cytoplasm of glioma cells and interacted with miR 4425 to release the expression of MTA3.?miR 4425 and MTA3 participated in HCG11 mediated glioma growth.Conclusions: LncRNA HCG11 suppres…	30706982	2019	Long non-coding RNA HCG11 suppresses the growth of glioma by cooperating with the miR-4425/MTA3 axis.
HCG11	glioma	qPCR, Western blot, Luciferase reporter assay, RIP	glioma specimens and the non-tumorous tissues	down-regulated	HCG11 was expressed at low level in glioma samples compared with normal samples. FOXP1 could bind with HCG11 and transcriptionally inactivated HCG11. Overexpression of HCG11 efficiently suppressed cell proliferation, induced cell cycle arrest and promoted cell apoptosis. HCG11 was predominantly enriched in the cytoplasm of glioma cells and acted as a competing endogenous RNAs (ceRNAs) by sponging…	31310044	2019	Long non-coding RNA HCG11 modulates glioma progression through cooperating with miR-496/CPEB3 axis
HCG11	prostate cancer	qPCR, Western blot, Luciferase reporter assay	Human prostate normal cell lines RWPE1 and human prostate cancer cell lines LNCaP, PC-3 and C4-2B as well as HEK293T cell lines, prostate cancer tissues (non-metastasis and metastasis tissues) and adjacent normal tissues	down-regulated	overexpression of HCG11 inhibited cell proliferation, invasion and migration, whereas induced cell apoptosis by regulating miR-543 expression in vitro and in vivo. More than that, LncRNA HCG11 inhibited PI3K/AKT signaling pathway to suppress PCa progression. Our data showed the overexpression of HGC11 inhibited PI3K/AKT signaling pathway by down-regulating miR-543 expression, resulting in the sup…	31228307	2019	LncRNA HCG11 regulates cell progression by targeting miR-543 through regulating AKT/mTOR pathway in prostate cancer
HCG11	prostate cancer	qPCR etc.	prostate cancer tissues	down-regulated	We found that the expression levels of HCG11 in PCa tissues were significantly lower than those in non-tumor tissues in publically available databases and in human PCa samples. Our results showed the expression levels of HCG11 in patients with PCa were associated with the age, Lymph Node Status (LN status), preoperative PSA level, Gleason score, and biochemical recurrence (BCR).	27522256	2016	Downregulation of long non-coding RNA HCG11 predicts a poor prognosis in prostate cancer.
HCG11	hepatocellular carcinoma	qPCR, Western blot etc.	Human liver cell line (L-02 ), Human hepatocarcinoma cell lines (Huh7, HepG2, SMMC-7721,SK-HEP-1), hepatocarcinoma specimens tissues	up-regulated	In the present study, the role of HCG11 in the development of HCC was detected by focusing on the interaction between HCG11 and its target protein insulin-like growth factor 2 mRNA-binding protein 1 (IGF2BP1). The expression status of HCG11 and IGF2BP1 was first investigated with clinical HCC samples. Then the expressions of HCG11 and IGF2BP1 were both inhibited in the human HCC cell line HepG2 a…	28677801	2017	Modulation of IGF2BP1 by long non-coding RNA HCG11 suppresses apoptosis of hepatocellular carcinoma cells via MAPK signaling transduction.
HCG15	glioma	qPCR, Western blot, Luciferase reporter assay etc.	normal brain tissue and glioma tissues,glioma cell lines (U87, U251, HEK293T)	up-regulated	PABPC5 and HCG15 Were Highly Expressed in Glioma Tissues and Cells, and Knockdown of PABPC5 and HCG15 Inhibited VM Formation	32346611	2020	The PABPC5/HCG15/ZNF331 Feedback Loop Regulates Vasculogenic Mimicry of Glioma via STAU1-Mediated mRNA Decay
HIF1A-AS1	colorectal cancer	qPCR	colon cancer tissues	up-regulated	differentiation degree, tumor size, TNM stage, T stage, N stage, M stage and serum level of HIF1A-AS1 were all linked to CRC prognosis.Compared to CRC patients with low HIF1A-AS1 expression, high expression of patients were associated with a shorter 5-year-survival rate. lower differentiation degree, tumor > 5cm and higher expression of HIF1A-AS1 were independent risk factors affecting the surviv…	28946548	2017	Elevated serum level of lncRNA-HIF1A-AS1 as a novel diagnostic predictor for worse prognosis in colorectal carcinoma.
HIF1A-AS1	non small cell lung cancer	qPCR etc.	NSCLC tissues	up-regulated	The levels of XIST and HIF1A-AS1 were significantly increased in tumor tissues or serum from NSCLC patients as compared to those of control group. Correlation of lncRNA-XIST or HIF1A-AS1 expression between tumor tissues and serum from the same individuals was confirmed in NSCLC patients.	26339353	2015	Combined identification of long non-coding RNA XIST and HIF1A-AS1 in serum as an effective screening for non-small cell lung cancer.
HIF1A-AS1	gastric cancer	qPCR etc.	plasma, gastric cancer tissues	down-regulated	We further analyzed the expression of the top 2 downregulated and up-regulated lncRNAs in 20 GC tissues and corresponding nontumourous tissues by qRT-PCR. The expression of HIF1A-AS1 and PVT1 drastically decreased in GC tumor tissues. Conversely, the expression of CBR3-AS1 and UCA1 increased.	26722487	2015	Long non-coding RNA UCA1 may be a novel diagnostic and predictive biomarker in plasma for early gastric cancer.
HIF1A-AS1	renal cancer	qPCR etc.	renal cancer tissues	up-regulated	The findings showed that 5'aHIF-1aand 3'aHIF-1aRNAs are expressed at high levels in 7 and 2 samples, respetcively, while other samples show intermediate levels, particularly of the 5'aHIF-1atranscript.	21897117	2011	Characterization of novel antisense HIF-1atranscripts in human cancers.
HLA-F-AS1	colorectal cancer	qRT-PCR, Dual luciferase reporter gene assay, Western blot	CRC tissues,colonic epithelial cell line CCD841 and CRC cell lines (DLD-1, HT-29, SW620, SW480, HCT116, Caco-2)	up-regulated	Expressions of HLA-F-AS1 and PFN1 were significantly up-regulated while miR-330-3p was significantly down-regulated in CRC tissues and cell lines. Over-expressions of HLA-F-AS1 or transfection of miR-330-3p inhibitors could promote the proliferation, migration and invasion and block apoptosis of CRC cells, whereas knockdown of HLA-F-AS1 or transfection of miR-330-3p mimics led to the opposite eff…	31863778	2019	HLA-F-AS1/miR-330-3p/PFN1 Axis Promotes Colorectal Cancer Progression
HLA-F-AS1	lung adenocarcinoma	Microarray, qPCR	lung adenocarcinoma tissues, cell lines(H1299, Calu1, SPC-A1, A549, BEAS-2B)	down-regulated	In qRT-PCR of LAD samples without and without lymphatic metastasis and ANT lung tissues, the levels of SRGAP3-AS2, EGFEM1P, FAM66E, and HLA-F-AS1 were downregulated, while the levels of LINC00113, AC005009.1, ARHGAP22-IT1 and AC009411.8 were upregulated.	30151992	2018	Microarray expression profile of long non-coding RNAs in human lung adenocarcinoma.
HMGA1P4	gastric cancer	Microarray, qPCR	GEO	up-regulated	MHGA1P4 is involved in ''PATHWAYS_IN_CANCER,'' ''PPAR_ SIGNALING_PATHWAY,''''KEGG_MTOR_SIGNALING_ PATHWAY'' etc., pathways related in cancer. The results indicated that HMGA1P4 has a potential to function in cancer progress.	31934786	2020	Comprehensive Analysis of lncRNAs Associated With the Pathogenesis and Prognosis of Gastric Cancer
HMGA2-AS1	pancreatic cancer	qRT-PCR	pancreatic cancer cell lines	down-regulated	HMGA2-AS1 transcripts positively modulate HMGA2 expression and migration properties of PANC1 cells through HMGA2. HMGA2-AS1 is involved in the regulation of its own sense gene expression, mediating tumorigenesis.	32010621	2020	HMGA2 Antisense Long Non-coding RNAs as New Players in the Regulation of HMGA2 Expression and Pancreatic Cancer Promotion
HMMR-AS1	lung adenocarcinoma	qRT-PCR , Luciferase reporter assay , Western blot , in vitro knockdown etc.	LUAD and adjacent non-tumor tissues ,LUAD cell lines (A549, NCI-H23, PC-9, C422L, and HCC827) ,human normal bronchi epithelium (HBE) cell line	up-regulated	HMMR-AS1 expression was significantly upregulated in LUAD tissues and was associated with larger tumor diameter, advanced TNM stage, lymph node metastasis, and shorter survival.Knockdown of HMMR-AS1 induced apoptosis and growth arrest in vitro and inhibited tumorigenesis in mouse xenografts.HMMR-AS1 functioned as a ceRNA of miR-138, thereby leading to repression of its endogenous target sirt6. Mo…	31128573	2019	LncRNA HMMR-AS1 Promotes Proliferation and Metastasis of Lung Adenocarcinoma by Regulating MiR-138/sirt6 Axis
HMMR-AS1	epithelial ovarian cancer	qPCR, etc.	EOC tissues	up-regulated	HMMR-AS1 was significantly upregulated in human EOC tissues compared with adjacent normal tissues (p < 0.01).	30556852	2018	Increased expression of long noncoding RNA HMMR-AS1 in epithelial ovarian cancer: an independent prognostic factor
HMMR-AS1	glioblastoma	qPCR, Western blot etc.	cell lines (U87, U251, A172, and U118)	up-regulated	We identify that an HMMR antisense lncRNA, HMMR-AS1, is hyperexpressed in GBM cell lines and stabilizes HMMR mRNA. Knockdown of HMMR-AS1 reduces HMMR expression; inhibits cell migration, invasion, and mesenchymal phenotypes; and suppresses GBM cell growth both in vitro and in vivo. Moreover, knockdown of HMMR-AS1 radiosensitizes GBM by reducing DNA repair proteins ATM, RAD51, and BMI1. Our data d…	29574252	2018	Targeting Long Noncoding RNA HMMR-AS1 Suppresses and Radiosensitizes Glioblastoma.
HMMR-AS1	breast cancer	qPCR, RNAi, Luciferase reporter assay etc.	breast cancer tissues, cell lines (MDA-MB-231 and MDA-MB-468)	up-regulated	We found that the expression of HMMR was positively correlated with HMMR-AS1 (RP11-80G.1). When HMMR-AS1 (RP11-80G.1) was knocked down, the expression of HMMR markedly reduced. Furthermore, in MDA-MB-231 and MDA-MB-468 breast cancer cells, the proliferation and migration abilities were remarkably suppressed via knocking down HMMR-AS1 (RP11-80G.1) in vitro.	27920576	2016	The HMMR-AS1 expression was markedly higher in BLBCs in contrast to those in non-BLBC subtypes. HMMR antisense RNA 1, a novel long noncoding RNA, regulates the progression of basal-like breast cancer cells.
KIAA0087	endometrial cancer	Microarray, qPCR etc.	endometrial carcinoma tissues	down-regulated	Real-time PCR verified that 6 of the 7 lncRNAs are dramatically downregulated in EC, which is consistent with the microarray data.	27748922	2016	Distinct expression profile of lncRNA in endometrial carcinoma.
KTN1-AS1	head and neck squamous cell carcinoma	qPCR, Western blot, Luciferase reporter assay, etc	HNSCC tissues, cell lines (HN4, HN6, HN30, SCC-4, SCC-9, SCC-25, CAL-27, A549 ,HeLa)	up-regulated	KTN1-AS1, a competing endogenous RNA, promoted cell proliferation, migration, invasion and epithelial-mesenchymal transition by sponging miR-153-3p in HNSCC. Dysregulation of SNAI1 and ZEB2 mediated the effect of KTN1-AS1 due to miR-153-3p exhaustion. The KTN1-AS1 and miR-153-3p combination can accurately diagnose HNSCC.	32267161	2020	Long Noncoding RNA KTN1-AS1 Promotes Head and Neck Squamous Cell Carcinoma Cell Epithelial-Mesenchymal Transition by Targeting miR-153-3p
KTN1-AS1	hepatocellular carcinoma	qPCR, Western blot, Luciferase reporter assay, in vitro knockdown, etc.	HCC tissues, Human HCC cell lines Huh7, MHCC97H, SMMC-7721, Bel-7402 and LO2	up-regulated	KTN1-AS1 was a highly expressed lncRNA in HCC according to public available databases and our HCC cohort. Further analyses revealed that higher expression of KTN1-AS1 was observed in HCC tissues with large tumor size, high tumor grade and advanced TNM stage. Analysis of survival data indicated that high KTN1-AS1 expression was prominently correlated with poor clinical outcomes of HCC patients. Fu…	30551364	2019	LncRNA KTN1-AS1 promotes tumor growth of hepatocellular carcinoma by targeting miR-23c/ERBB2IP axis
LAMA5-AS1	multiple myeloma	Microarray, qRT-PCR	bone marrow	up-regulated	the lncRNA ST3GAL6-AS1, ZNF663P, LAMA5-AS1 and RP11-175D17.3 were significantly upregulated in newly diagnosed MM and R/R MM samples compared with IDA controls and MM patients who got CR (P < 0.05) (Fig. 6). There was no significant differences between newly diagnosed MM patients and R/R ones, or MM patients who received CR and IDA controls (P > 0.05)(Fig. 6). the expression level of ST3GAL6-AS1 …	29459023	2018	Focusing on long non-coding RNA dysregulation in newly diagnosed multiple myeloma.
LINC00173	triple negative breast cancer	qPCR	TNBC tissues,cell lines	up-regulated	LINC00173 functions as an oncogene in TNBC through antagonization of miR-490-3p. Upregulation of LINC00173 is associated with poor prognosis in TNBC.	32058222	2020	LncRNA LINC00173 enhances triple-negative breast cancer progression by suppressing miR-490-3p expression
LINC00173	esophageal squamous cell carcinoma	qPCR	ESCC cell lines (ECA109 and KYSE410)	differential expression	LINC00173 had negative coefficients suggested that higher levels of expression were related with longer survival. Colony formation assays showed that the knockdown of LINC00173 boosted the colony number. Cell cycle analysis demonstrated that LINC00173 knockdown led to a decreased G1/G0 population.	29891973	2018	A seven-lncRNA Signature Predicts Overall Survival in Esophageal Squamous Cell Carcinoma
LINC00173	small cell lung cancer	qPCR, Western blot, Luciferase reporter assay, in vitro knockdown, RIP, etc.	SCLC tissues, SCLC cell lines NCI-H69, NCI-H446, and the drugresistant H69AR, Cisplatin-resistant NCIH446DDP	up-regulated	Linc00173 was highly expressed in SCLC chemoresistant cell lines, and promoted SCLC cells chemoresistance, proliferation, and migrationinvasion. Animal studies validated that Linc00173 induced tumor chemoresistance and growth of SCLC in vivo. Moreover, Linc00173 upregulated Etk through functioning as a competitive endogenous RNA (ceRNA) by sponging miRNA-218 and led to the upregulation of GSKIP a…	31477834	2019	Linc00173 promotes chemoresistance and progression of small cell lung cancer by sponging miR-218 to regulate Etk expression
LINC00173	leukemia	RNA-seq, Microarray, qPCR	Cell lines (THP-1(DSMZ: ACC-16), NB4 (ACC-207), 293T (ACC-635), HT1080 (ACC-315), 32D (ACC-411).	up-regulated	Our findings highlight the importance of the non-coding transcriptome in the formation and maintenance of the human blood hierarchy	28794406	2017	The non-coding RNA landscape of human hematopoiesis and leukemia.
LINC00205	hepatocellular carcinoma	qPCR, Luciferase reporter assay, in vitro knockdown	The human normal hepatic cell line LO2, HCC cell lines (Hep3B and Huh7) and human embryonic kidney 293 T (HEK293T), HCC tissues and matched tumor-adjacent tissues	up-regulated	the expression of LINC00205 was dramatically up-regulated in HCC tissues compared to adjacent nontumor tissues. Furthermore, the level of LINC00205 in both Hep3B and Huh7 cells was prominently higher than that in normal hepatic cell line LO2. Notably, the high expression of LINC00205 was strongly correlated with tumor size 鈮5 cm, venous infiltration and advanced tumor stages. Functionally, LINC00…	31272761	2019	LINC00205 promotes proliferation, migration and invasion of HCC cells by targeting miR-122-5p
LINC00243	non small cell lung cancer	qRT-PCR , Luciferase reporter assay , Western blot , in vitro knockdown etc.	NSCLC tissues and paired normal tissues ,normal bronchial epithelial cell line BEAS-2B, and NSCLC cell lines (NCI-H1650, SK-MES-1, A549, SPC-A-1, H460 and H1299)	up-regulated	LINC00243 expression increased in human NSCLC tissues and associated with poor prognosis of NSCLC patients.LINC00243 knockdown inhibited proliferation and glycolysis of NSCLC cells.LINC00243 acted as a molecular sponge for miR-507, and miR-507 reversed the effect of LINC00243 on promoting proliferation and glycolysis of NSCLC cells.LINC00243 modulated expression of endogenous miR-507-targeted PDK…	31595421	2019	Long Non-Coding RNA LINC00243 Promotes Proliferation and Glycolysis in Non-Small Cell Lung Cancer Cells by Positively Regulating PDK4 Through Sponging miR-507
LINC00265	colorectal cancer	qRT-PCR, Western blot analysis	CRC cell lines HT29, HT116 and LOVO	up-regulated	The expression level of LINC00265 is increased in CRC tissues. Elevated level of LINC00265 is correlated with lymph node metastases and advanced pathological stage.LINC00265 knockdown impaired cell proliferation and invasion, promoted cell cycle distribution and apoptosis in HT29 cells. Moreover, Western blot analysis revealed that downregulation of LINC00265 suppressed the expression of EGFR.	31824175	2019	Long Noncoding RNA LINC00265 Targets EGFR and Promotes Deterioration of Colorectal Cancer: A Comprehensive Study Based on Data Mining and in Vitro Validation
LINC00265	acute myeloid leukemia	qPCR, Western blot, etc.	AML tissues, human leukemia cell lines HL-60,AML cell lines NB4 and human normal stromal cells HS-5	up-regulated	LINC00265 was significantly highly expressed in the bone marrow and serum of AML patients. High serum LINC00265 was significantly associated with FAB classification and cytogenetics. ROC analyses showed that serum LINC00265 levels were reliable in distinguishing patients with AML from normal controls. Clinical assay indicated that AML patients with higher serum LINC00265 expression suffered poore…	30536332	2018	Long noncoding RNA LINC00265 predicts the prognosis of acute myeloid leukemia patients and functions as a promoter by activating PI3K-AKT pathway
LINC00336	lung cancer	qPCR, Luciferase reporter assay, RIP, Western blot	lung tissues,cell lines(H358,PC9 )	up-regulated	Here we demonstrate that a nuclear lncRNA LINC00336 is upregulated in lung cancer and functions as an oncogene by acting as a competing endogenous RNA (ceRNAs).	30787392	2019	Long noncoding RNA LINC00336 inhibits ferroptosis in lung cancer by functioning as a competing endogenous RNA.
LINC00337	esophageal squamous cell carcinoma	qPCR, Western blot, Luciferase reporter assay, RIP etc.	ESCC tissue ,cell lines (Eca-109, Ec9706, YES-2, and CaES-17)	up-regulated	LINC00337 expression is upregulated in ESCC tissues and cells.Upregulation of LINC00337 promotes TPX2 expression by recruiting E2F4	32239565	2020	Long Non-Coding RNA LINC00337 Induces Autophagy and Chemoresistance to Cisplatin in Esophageal Squamous Cell Carcinoma Cells via Upregulation of TPX2 by Recruiting E2F4
LINC00337	gastric cancer	qPCR, RIP, Western blot, in vitro knockdown	Gastric cancer cells (SGC-7901, BGC-823, MGC-803, AGS) and the normal cell (GES-1), gastric cancer tissue	up-regulated	LINC00337 was up-regulated in the gastric cancer cells and tissue specimens. Clinically, the ectopic LINC00337 overexpression indicates the poor clinical outcome. The functional experiments illustrated that LINC00337 silencing repressed the proliferation, invasion and tumor growth in vitro and in vivo. The mechanical experiments showed that LINC00337 epigenetically repressed the p21 via EZH2-medi…	31217892	2019	Long noncoding RNA LINC00337 promote gastric cancer proliferation through repressing p21 mediated by EZH2
LINC00337	non small cell lung cancer	qPCR, Western blot, RIP	Normal bronchial epithelial cells (NHBE) and NSCLC cell lines (A549, H460, H1299, H322), NSCLC tissue, normal tissue	up-regulated	In the NSCLC tissue and cell lines, LINC00337 was found to be remarkedly up-regulated, and the ectopic LINC00337 overexpression indicated the poor survival of NSCLC patients. In vitro, gain and loss of functional assays showed that LINC00337 promoted the progression of NSCLC cells, including proliferation and invasion. In vivo, LINC00337 knockdown inhibited the tumor growth of NSCLC cells. Mechan…	31632575	2019	Long noncoding RNA LINC00337 accelerates the non-small-cell lung cancer progression through inhibiting TIMP2 by recruiting DNMT1
LINC00346	hepatocellular carcinoma	qRT-PCR, Western blot	HCC cell lines	up-regulated	LINC00346 could regulate the expression of CDK1/CCNB1 through the competitive adsorption of miR-199a-3p, thereby affecting the p53 signaling pathway and finally regulating the apoptosis, invasion and cell cycle of HCC cells.	32133348	2020	LINC00346 Acts as a Competing Endogenous RNA Regulating Development of Hepatocellular Carcinoma via Modulating CDK1/CCNB1 Axis
LINC00346	gastric cancer	Microarray	GC tissue	up-regulated	The LINC00346 gene was recurrently amplified and upregulated in GC, and its expression was positively correlated with poor pathologic stage, large tumor size, and poor prognosis.	30770877	2019	KLF5 and MYC modulated LINC00346 contributes to gastric cancer progression through acting as a competing endogeous RNA and indicates poor outcome.
LINC00346	pancreatic cancer	qPCR, Luciferase reporter assay, RIP, Western blot	tissues,cell lines (PANC-1, MIA PaCa-2, Capan-1, and BxPC-3)	up-regulated	Overexpression of LINC00346 significantly enhanced the proliferation, colony formation, and tumorigenesis of pancreatic cancer cells.	30728036	2019	Long non-coding RNA LINC00346 promotes pancreatic cancer growth and gemcitabine resistance by sponging miR-188-3p to derepress BRD4 expression.
LINC00346	cutaneous squamous cell carcinoma	RT-qPCR, Western blot analysis, RNA-seq,	Ethical issues,NHEKs, HaCaT, and cSCC cells	up-regulated	The expression of LINC00346 was up-regulated in cSCC cells compared with normal human epidermal keratinocytes.LINC00346 expression is down-regulated by p53.Knockdown of LINC00346 inhibited invasion of cSCC cells in culture and suppressed growth of human cSCC xenografts in vivo. Knockdown of LINC00346 inhibited expression of activated STAT3 and resulted in down-regulation of the expression of matr…	31837949	2020	p53-Regulated Long Noncoding RNA PRECSIT Promotes Progression of Cutaneous Squamous Cell Carcinoma via STAT3 Signaling
LINC00346	hepatocellular carcinoma	RT-qPCR, Luciferase reporter assay, Western blotting	HCC tissues,HCC cell lines HepG2.2.15, SMMC-7721, Huh7 and SMMC-7721, and the human normal liver cell line LO2	up-regulated	LINC00346 was upregulated in primary HCC tissues and HCC-derived cell lines and that LINC00346 may promote HCC cell viability, proliferation, migration and invasion. Furthermore, we found that LINC00346 may regulate WDR18 expression via competitively binding to miR-542-3p. This miRNA was found to be downregulated in primary HCC tissues and to act as a tumor suppressor that can inhibit HCC cell vi…	31691159	2020	A Positive Feedback Loop Involving the LINC00346/尾-catenin/MYC Axis Promotes Hepatocellular Carcinoma Development
LINC00346	pancreatic cancer	qPCR, other	PC tumor tissue and cell lines (HPAC and BxPC-3), serums	up-regulated	Results from receiver operating characteristic (ROC) curve analysis showed that the area under the curve (AUC) of six lncRNAs was 0.7073, 0.7837, 0.6093, 0.6057, 0.5712, and 0.5983, respectively. Survival analysis indicated that patients with high expression of LINC00346, LINC00578, or LINC00673 had significantly lower survival rate, while patients with high expression of LINC00671, LINC00261, an…	30210701	2018	Long Non-Coding RNA LINC00346, LINC00578, LINC00673, LINC00671, LINC00261, and SNHG9 Are Novel Prognostic Markers for Pancreatic Cancer
LINC00346	pancreatic ductal adenocarcinoma	qPCR, Western blot, Luciferase reporter assay, RIP	pancreatic cancer cell lines MIA PaCa-2 and BxPC-3, pancreatic tumor, normal pancreatic tissue, pancreatic tumor, normal pancreatic tissue	up-regulated	We first show that LINC00346 is highly expressed in pancreatic tumor specimens as compared to normal pancreatic tissue based on interrogation of The Cancer Genome Atlas (TCGA) pancreatic adenocarcinoma dataset. Of significance, this upregulation of LINC00346 is associated with overall survival (OS) and disease-free survival (DFS), respectively. We further show that knockout (KO) of LINC00346 impa…	31391552	2019	LINC00346 promotes pancreatic cancer progression through the CTCF-mediated Myc transcription
LINC00346	bladder cancer	qPCR, Western blot etc.	bladder cancer tissues, cell lines (T24, SW780)	up-Regulated	Our study demonstrates that linc00346 could be a potential oncogene and a therapeutic target in bladder cancer.lncRNAs, a subclass of noncoding RNAs with a minimum length of 200 nts, are involved in multiple levels of gene regulation, including epigenetic regulation by recruiting chromatin modifying complex [14] and posttranscriptional regulation by interacting with proteins, miRNAs and mRNAs [15…	28705739	2017	Long noncoding RNA linc00346 promotes the malignant phenotypes of bladder cancer.
LINC00460	colon cancer	qRT-PCR, Western blot	CC tissues,cell lines	up-regulated	LINC00460 was expressed highly in CC. Downregulation of LINC00460 inhibited cell invasion and proliferation in vitro and restrained tumor growth in vivo. Moreover, LINC00460 was able to specifically bind to miR-433-3p to increase the expression of ANXA2.	32069703	2020	lncRNA LINC00460 Silencing Represses EMT in Colon Cancer through Downregulation of ANXA2 via Upregulating miR-433-3p
LINC00460	gastric cancer	qRT-PCR, Western blot	GC tissues, cell lines	up-regulated	LINC00460 promoted GC proliferation at least partly through the downregulation of tumor suppressor-gene Cyclin G2 (CCNG2), which is mediated by EZH2 and LSD1.LINC00460 acted as an oncogene in GC to inhibit the expression of CCNG2 at least partly by binding with EZH2 and LSD1.	32059342	2019	Upregulation of lncRNA LINC00460 Facilitates GC Progression through Epigenetically Silencing CCNG2byEZH2/LSD1 and Indicates Poor Outcomes
LINC00460	papillary thyroid cancer	qRT-PCR, Western blot	PTC tissues,cell lines	up-regulated	LINC00460 can modulate MMP-9 expression to promote cell proliferation, invasion and apoptosis through targeting miR-539, suggesting act as an oncogenic RNA in PTC and provide a new therapeutic perspective.	32021436	2020	Long Noncoding RNA LINC00460 Modulates MMP-9 to Promote Cell Proliferation, Invasion and Apoptosis by Targeting miR-539 in Papillary Thyroid Cancer
LINC00460	head and neck squamous cell carcinoma	qRT-PCR, Western blot, RIP	HNSCC tissues,cell lines	up-regulated	LINC00460 was relatively up-regulated in both HNSCC cancer tissues and cell lines, and predicted a poor prognosis in HNSCC patients.Gain- and loss-of functional studies established that over-expression of LINC00460 romoted cell proliferation, invasion and migration of HNSCC cells in vitro, while the promotion abilities were suppressed via knockdown of LINC00460.	31737186	2019	Long non-coding RNA LINC00460 promotes head and neck squamous cell carcinoma cell progression by sponging miR-612 to up-regulate AKT2
LINC00460	hepatocellular carcinoma	qPCR, Western blot, Luciferase reporter assay etc	tumor tissue,cell lines (HepG2, Huh7, SMMC7721, BEL-7402, HCCLM3, SK-HEP-1)	up-regulated	LINC00460 expression was significantly upregulated in both HCC tumor tissues and cell lines. The upregulation of LINC00460 was positively associated with HCC progression. Functionally, LINC00460 facilitated HCC cell proliferation, migration, and invasion capacities, which due to that LINC00460 could physically bind to and repress miR-342-3p to elevate the expression of AGR2.	32184630	2020	Long Noncoding RNA LINC00460 Promotes Hepatocellular Carcinoma Progression via Regulation of miR-342-3p/AGR2 Axis
LINC00460	lung adenocarcinoma	qPCR, Western blot etc	cell lines(A549 (CCL-185), H1299 (CRL-5803) and H1975 (CRL-5908))	up-regulated	LINC00460 expression was found to be significantly higher in lung cancer cell lines with EGFR-activating mutations than in wild-type cell lines .	31789388	2019	Clinical importance of long non-coding RNA LINC00460 expression in EGFR-mutant lung adenocarcinoma
LINC00460	bladder cancer	qPCR	bladder cancer tissues,cell lines(5637,T24,J82, TCCSUP, UM-UC-3 and SV-HUC-1)	up-regulated	it was identified that LINC00460 was highly upregulated compared with the normal adjacent tissue.	30881506	2019	The long non-coding RNA LINC00460 predicts the prognosis and promotes the proliferation and migration of cells in bladder urothelial carcinoma.
LINC00460	Colorectal cancer	qPCR, Luciferase reporter assay, Western blot	CRC tissue, cell lines (HT29 and LOVO)	up-regulated	We found that LINC00460 was upregulated and closely correlated to clinicopathological features and poor prognosis of patients with CRC. Functionally, we elucidated that LINC00460 promoted metastasis in CRC cell lines HT29 and LOVO.	30863183	2019	lncRNA LINC00460 promoted colorectal cancer cells metastasis via miR-939-5p sponging.
LINC00460	glioma	qPCR	glioma tissues and cell lines	up-regulated	LINC00460 expression was upregulated in glioma tissues and cell lines compared with non-tumor brain samples and astrocyte cell line (NHA),	30825219	2019	Long noncoding RNA 00460 (LINC00460) promotes glioma progression by negatively regulating miR-320a.
LINC00460	papillary thyroid cancer	qRT-PCR, Western blot assay, Luciferase reporter assay	PTC tissues,thyroid epithelial cell line (Nthy-ori 3-1) and the PTC cell lines (FTC-133 and 8505C)	up-regulated	LINC00460 was upregulated in PTC tissues and cells.High LINC00460 expression was associated with poor prognosis. LINC00460 knockdown suppressed proliferation, migration, invation and EMT of PTC cells.LINC00460 promoted PTC progression by sponging miR-485-5p to elevate the expression of Raf1. Knockdown of LINC00460 restrained tumor growth in vivo.	31870440	2019	LncRNA LINC00460 Promotes the Papillary Thyroid Cancer Progression by Regulating the LINC00460/miR-485-5p/Raf1 Axis
LINC00460	head and neck squamous cell carcinoma	qRT-PCR , Luciferase reporter assay etc.	HNSCC tissues and their adjacent normal tissues ,oral cavity squamous cell carcinoma cell line PCI-13, hypopharyngeal squamous cell carcinoma cell line FaDu, the tongue squamous cell carcinoma cell line SCC-15, the laryngeal squamous cell carcinoma cell line UM-SCC-10A.	up-regulated	LINC00460 and STC2 were highly expressed while miR-206 was poorly expressed in HNSCC. Besides, miR-206 was found to bind to both LINC00460 and STC2. After the transfection of HNSCC cells with miR-206 mimic or si-LINC00460, the expression of STC2, AKT, ERK, as well as the extent of AKT, ERK phosphorylation all decreased, which facilitated the apoptosis and autophagy of HNSCC cells.	31075234	2019	Downregulation of LINC00460 Decreases STC2 and Promotes Autophagy of Head and Neck Squamous Cell Carcinoma by Up-Regulating microRNA-206
LINC00460	colorectal cancer	qPCR	colorectal cancer tissues, cell lines (SW620, HCT116, CX-1, HT29, NCM460)	up-regulated	The expression of LINC00460 was significantly upregulated in CRC tissues and cells, associated with early stage CRC and low disease-free survival. The downregulated of LINC00460 expression increased cell proliferation by regulating the cell cycles of SW620 and HCT116 cells. The database for the methylation of human cancer genes, MethHC, revealed that methylation might play a critical role in the …	30123352	2018	Upregulated Expression of Long Non-Coding RNA, LINC00460, Suppresses Proliferation of Colorectal Cancer.
LINC00460	colorectal cancer	qPCR, Western blot, Luciferase reporter assay, ChIP, RIP	colorectal cancer tissues, cell lines (HCT116, SW480, HT-29, Lovo)	up-regulated	real-time qPCR results also verified that LINC00460 was overexpressed in CRC tissues and cells. high LINC00460 expression levels in CRC specimens were correlated with larger tumor size, advanced tumor stage, lymph node metastasis and shorter overall survival. In vitro and in vivo assays of LINC00460 alterations revealed a complex integrated phenotype affecting cell growth and apoptosis. LINC00460…	30092404	2018	A Novel lncRNA, LINC00460, Affects Cell Proliferation and Apoptosis by Regulating KLF2 and CUL4A Expression in Colorectal Cancer.
LINC00460	epithelial ovarian cancer	qPCR, Western blot, RNAi, Luciferase reporter assay, other	EOC tissues and cell lines (SKOV3, A2780, OVCAR, andHO-8910)	up-regulated	LINC00460 expression was upregulated in EOC tissues compared with that in paired adjacent tissues, and higher LINC00460 levels were correlated with advanced International Federation of Gynecology and Obstetrics (FIGO) stage, lymph node metastasis, and shorter overall survival in EOC patients. Knockdown of LINC00460 significantly suppressed cell proliferation, migration, and invasion, and induced …	30372802	2018	Long Non-Coding RNA LINC00460 Promotes Epithelial Ovarian Cancer Progression by Regulating microRNA-338-3p
LINC00460	lung adenocarcinoma	qPCR, Luciferase reporter assay, other	lung adenocarcinoma tissues and cell lines (H157, 95D, SPC-A-1, A549,SK-LU-1, Calu-3, HCC-78, H1299 and H1975)	up-regulated	Moreover, overexpression of LINC00460 indicated the poor prognosis of lung adenocarcinoma patients. In addition, silencing LINC00460 was able to suppress lung adenocarcinoma cell growth in vitro and in vivo. Rescue assay confirmed that LINC00460 contributed to lung adenocarcinoma progression by regulating miR-302c-5p/FOXA1 signal pathway. In conclusion, LINC00460 promotes LC progression by compet…	30359741	2019	LncRNA LINC00460 Promotes Tumor Growth of Human Lung Adenocarcinoma by Targeting miR-302c-5p/FOXA1 Axis
LINC00460	gastric cancer	qPCR, Western blot, Luciferase reporter assay, RIP, other	GC tissues and cell lines (MGC803, BGC823 and SGC7901)	up-regulated	Moreover, LINC00460 overexpression was found to promote GC cell proliferation, migration and invasion, whereas LINC00460 down-regulation significantly inhibited these processes. Notably, we confirmed that LINC00460 could up-regulate KDM2A expression by competitively binding to miR-342-3p in GC cells. Furthermore, the suppressive effects of LINC00460 down-regulation on GC cell proliferation, migra…	30323616	2018	LINC00460 Modulates KDM2A to Promote Cell Proliferation and Migration by Targeting miR-342-3p in Gastric Cancer
LINC00460	head and neck squamous cell carcinoma	qPCR, Western blot, RNAi, RIP, other	HNSCC tissues and cell lines (WSU-HN4, WSUHN6, WSU-HN30, SCC-4, SCC-9, SCC-25 and CAL27)	up-regulated	LINC00460 enhanced HNSCC cell proliferation and metastasis in vitro and in vivo and induced epithelial-mesenchymal transition (EMT). LINC00460 primarily localized within the cytoplasm of HNSCC cells, physically interacted with PRDX1 and facilitated PRDX1 entry into the nucleus. PRDX1 promoted the transcription of LINC00460, forming a positive feedback loop. In addition, PRDX1 also promoted the tr…	31429766	2019	LncRNA LINC00460 Promotes EMT in Head and Neck Squamous Cell Carcinoma by Facilitating peroxiredoxin-1 Into the Nucleus
LINC00460	osteosarcoma	qPCR, Western blot, RIP, other	OS tissues and cell lines (Saos-2, HOS, U2OS and MG63)	up-regulated	In this study, we found high linc00460 expression predicted poor prognosis of pan-cancer patients. Linc00460 was up-regulated in OS tissues and cells. High linc00460 expression was positively correlated with distant metastasis and poor overall survival of OS patients. Knockdown of linc00460 suppressed OS cells proliferation and metastasis in vitro. In addition, an inverse correlation between linc…	31419446	2019	Linc00460 Promotes Osteosarcoma Progression via miR-1224-5p/FADS1 Axis
LINC00460	nasopharyngeal cancer	qPCR, Western blot, Luciferase reporter assay, RNAi, other	NPC tissues and cell lines (C666-1 and 5-8F)	up-regulated	In NPC cell lines named C666-1 and 5-8F, LINC00460 overexpression promoted cancer cell migration, invasion and epithelial-mesenchymal transition (EMT), while depletion of LINC00460 exhibited opposite effects. We further demonstrated that LINC00460 regulated Rap1A expression through competitively binding to miR-30a-3p. LINC00460 knockdown suppressed NPC metastasis in a xenograft mouse model. Taken…	31414345	2019	Long Noncoding RNA LINC00460 Aggravates Invasion and Metastasis by Targeting miR-30a-3p/Rap1A in Nasopharyngeal Carcinoma
LINC00460	non small cell lung cancer	qPCR, Western blot, Luciferase reporter assay, etc.	NSCLC tissue, NSCLC cell lines (H460, A549, SK-MES-1, and H1299) and normal human bronchial epithelial cells	up-regulated	the expression of lncRNA LINC00460 is upregulated in the gefitinib-resistant NSCLC tissue and cells, and closely correlated with advanced tumor stage and clinical poor prognosis outcome. Gain and loss functional assays are performed in gefitinib-resistant NSCLC cells (A549/GR), stating that LINC00460 facilitates the 50% inhibitive concentration of gefitinib for NSCLC cells, multidrug-resistant-re…	30601026	2019	Long Noncoding RNA LINC00460 Promotes the Gefitinib Resistance of Nonsmall Cell Lung Cancer Through Epidermal Growth Factor Receptor by Sponging miR-769-5p
LINC00460	papillary thyroid cancer	qPCR, Western blot, Luciferase reporter assay, etc.	PTC tissues, human PTC cell lines TPC-1, BCPAP, and IHH-4 and the normal thyroid epithelial cell line (Nthy-ori 3-1)	up-regulated	the level of LINC00460 was significantly upregulated in PTC tissues and cell lines, which was positively correlated with advanced tumor node metastasis (TNM) stage and lymph node metastasis. Cellular experiments exhibited that knockdown of LINC00460 decreased proliferative, migratory, and invasive abilities of PTC cells. Mechanism assays noted that knockdown of LINC00460 suppressed cell prolifera…	30478856	2018	Long noncodingRNA LINC00460 promotes carcinogenesis via sponging miR-613 in papillary thyroid carcinoma
LINC00460	hepatocellular carcinoma	qPCR, Western blot, Luciferase reporter assay, in vitro knockdown, RIP	HCC tissues, the corresponding adjacent tissues	up-regulated	LINC00460 was significantly up-regulated in HCC cells, which implied that LINC00460 was involved in HCC development. Then, LINC00460 was silenced in Hep3B and Huh-7 cells and we found that knockdown of LINC00460 greatly inhibited HCC cell proliferation. In addition, HCC cell apoptosis was induced and meanwhile, cell cycle progression was blocked by down-regulation of LINC00460 in vitro. Furthermo…	31376654	2019	LINC00460 promotes hepatocellular carcinoma development through sponging miR-485-5p to up-regulate PAK1
LINC00460	breast cancer	qPCR, Western blot, Luciferase reporter assay, RIP	Breast cancer cell lines (MCF-7, BT-474, MDA-MB-231 and BT-549) and a mammary epithelial cell line (MCF-10A), breast cancer tissues and 15 benign mammary tissues	up-regulated	lncRNA Linc00460 was upregulated in breast cancer, and its expression level was positively associated with lymphatic metastasis and poor overall survival. Forced expression of Linc00460 increased, whereas Linc00460 silencing decreased, breast cancer cell viability, migration and invasion both in vitro and in vivo. Linc00460 was identified as a direct target of miR-489-5p, which further targeted F…	31308741	2019	Long noncoding RNA Linc00460 promotes breast cancer progression by regulating the miR-489-5p/ FGF7/AKT axis
LINC00460	nasopharyngeal cancer	RNA-seq, qPCR, Western blot, Luciferase reporter assay, in vitro knockdown	tissues, NPC cell lines (SUNE-1, CNE-1, HNE-1, CNE-2, C666-1 and HONE-1)	up-regulated	LINC00460 was markedly increased in NPC tissues and cells compared to their corresponding controls. Silencing LINC00460 was able to suppress NPC cell growth in vitro while overexpressing LINC00460 reversed this process. LINC00460 contributed to the progression of NPC through regulating miR-149-5p/IL6 signal pathway.	28987345	2017	LncRNA-LINC00460 facilitates nasopharyngeal carcinoma tumorigenesis through sponging miR-149-5p to up-regulate IL6.
LINC00460	non small cell lung cancer	qPCR etc.	lung cancer tissues, cell lines (A549, H1299, H1975, H460, PC9 and SPC-A1)	up-regulated	we found that the expression of the lncRNA linc00460 is significantly upregulated in NSCLC tumors and associated with poor prognosis for NSCLC patients, implying that linc00460 is important for lung cancer development.Functional studies through gain- and loss-of-function strategies showed that linc00460 promotes cell migration and invasion through inducing epithelial-mesenchymal transition in lun…	29409808	2018	Long non-coding RNA linc00460 promotes epithelial-mesenchymal transition and cell migration in lung cancer cells.
LINC00460	esophageal squamous cell carcinoma	RNA-seq, Microarray, qRT-PCR, in vitro knockdown	ESCC tissues, Human esophageal cancer cell lines (KYSE150, KYSE180, KYSE450, KYSE70, KYSE140 and TE3)	up-regulated	A novel three-lncRNA signature, comprised of RP11-366H4.1.1 (ENSG00000248370), LINC00460 (ENSG00000233532) and AC093850.2 (ENSG00000230838), was identified. The signature classified patients into high-risk and low-risk groups with different overall survival (OS) and disease-free survival (DFS). The signature indicates that patients in the high-risk group show poor OS and DFS, whereas patients wit…	29409459	2018	A three-lncRNA signature predicts overall survival and disease-free survival in patients with esophageal squamous cell carcinoma.
LINC00460	esophageal squamous cell carcinoma	qPCR etc.	ESCC tissues, cell lines (EC109, KYSE150, KYSE450)	up-regulated	linc00460 was overexpressed in the majority of tumor tissues and ESCC cell lines. Linc00460 expression was positively correlated with ESCC TNM stage, lymph node metastasis and predicted poor prognosis. In vitro experiments showed that linc00460 depletion suppressed ESCC cell growth through regulating cell proliferation and cell cycle; in additional, linc00460 depletion accelerated ESCC cell apopt…	28939763	2017	A novel long noncoding RNA linc00460 upregulated by CBP/P300 promotes carcinogenesis in Esophageal Squamous Cell Carcinoma
LINC00460	esophageal cancer	qPCR, etc.	cell lines (KYSE510, KYSE30)	up-regulated	the two lncRNAs associated protein-coding genes involve with many known biological processes, such as cell cycle and cell-cell adherens junction.	29926523	2018	A genome-wide analysis of long noncoding RNA profile identifies differentially expressed lncRNAs associated with Esophageal cancer.
LINC00485	lung adenocarcinoma	qPCR, western blot	LAC cell line	up-regulated	LINC00485 acted as a competitive endogenous RNA against miR-195, and miR-195 directly targeted CHEK1. The expression of LINC00485 was higher in LAC cells.	31528122	2019	Long non-coding RNA LINC00485 acts as a microRNA-195 sponge to regulate the chemotherapy sensitivity of lung adenocarcinoma cells to cisplatin by regulating CHEK1.
LINC00525	non small cell lung cancer	qRT-PCR, Western blot	NSCLC tissues,cell lines (A549, NCI-H1299, SPC-A1and HCC827)	up-regulated	LINC00525 served as a molecular sponge for miR-338-3p, and modulated expression of endogenous miR-338-3p-targeted insulin receptor substrate 2(IRS2).	31991382	2020	Long non-coding RNA LINC00525 promotes the non-small cell lung cancer progression by targeting miR-338-3p/IRS2 axis
LINC00525	bladder cancer	qPCR	human bladder cancer cell lines (T24, J82, UM-UC3, TCCSUP and SW780) and a human immortalized uroepithelial cell line (SV-HUC-1), tumor tissue samples and 19 adjacent nontumor bladder tissue	differential expression	The ceRNA network was constructed with 30 lncRNAs, 13 miRNAs and 32 mRNAs. Seventeen lncRNAs in the ceRNA network correlated with certain clinical features, and only 1 lncRNA (MIR137HG) correlated with the overall survival (OS) of patients with MIBC (log-rank test P<0.05). GO and KEGG analyses revealed roles for the potential mRNA targets of MIR137HG in epithelial cell differentiation and the per…	31308745	2019	Integrative analysis of the lncRNA-associated ceRNA network reveals lncRNAs as potential prognostic biomarkers in human muscle-invasive bladder cancer
LINC00525	Colorectal Cancer	qPCR, Western blot, Luciferase reporter assay	human CRC cell lines including Caco2, SW480, SW620, HCT116 and HT29 and normal human intestinal epithelial cell line (HIEC), CRC specimens and normal intestine tissue	up-regulated	High expressions of LINC00525 were associated with poor prognosis of CRC patients. LINC00525 knockdown decreased stemness properties and increased sensitivities to oxaliplatin. MiR-507 was a direct target of LINC00525 and overexpression of miR-507 significantly decreased abilities of tumorsphere formation and cell growth. Overexpression of miR-507 resulted in a decrease of expression of cancer st…	31242722	2019	Long Non-Coding RNA LINC00525 Promotes the Stemness and Chemoresistance of Colorectal Cancer by Targeting miR-507/ELK3 Axis
LINC00525	non small cell lung cancer	qPCR	Human non-tumor lung epithelial BEAS-2B cells, 293 cells, NSCLC A549, NCI-H460, NCI-H1299 and NCI-H292 cells, NSCLC and non-tumor tissues	up-regulated	LINC00525, MED4-AS1, STEAP2-AS1 and SYNPR-AS1 lncRNAs were selected and validated for their association with the survival of NSCLC patients. The expression of these lncRNAs was upregulated in 48 NSCLC tissues and was varying in NSCLC cells. While LINC00525 was mainly expressed in the cytoplasm, MED4-AS1 was in both the nucleus and cytoplasm of A549 cells. In addition, the expression of LINC00525 …	31638253	2019	Integrated analysis highlights multiple long non-coding RNAs and their potential roles in the progression of human esophageal squamous cell carcinoma
LINC00641	acute myeloid leukemia	qPCR, Luciferase reporter assay	AML tissues,cell lines	up-regulated	We found that LINC00641 was highly expressed in AML specimens and cell lines.	31539138	2019	Long non-coding RNA LINC00641 promotes cell growth and migration through modulating miR-378a/ZBTB20 axis in acute myeloid leukemia.
LINC00641	bladder cancer	qPCR, Luciferase reporter assay	bladder cancer tissues, cell lines (T24, SW780, J82, SV-HUC-1)	down-regulated	We found that LINC00641 expression was significantly down-regulated in bladder cancer tissues. Down-regulation of LINC00641 in patients with bladder cancer predicts poor prognosis. Gain-of-function assays indicated that LINC00641 up-regulation markedly inhibited the proliferation, migration and invasion of bladder cancer cells. LINC00641 was demonstrated to interact with miR-197-3p.	30060954	2018	LncRNA LINC00641 Predicts Prognosis and Inhibits Bladder Cancer Progression Through miR-197-3p/KLF10/PTEN/PI3K/AKT Cascade.
LINC00641	breast cancer	qPCR, Luciferase reporter assay, etc.	BC tissues, BC cell lines (BCAP-37, MDA-MB-453, UACC-812, MCF-7, and MDA-MB-231), normal breast epithelial cell line MCF-10A	down-regulated	LINC00641 expression level was decreased in BC tissues. LINC00641 expression level was negatively related to tumor size, lymph node metastasis, as well as clinical stage. LINC00641 overexpression inhibited cell proliferation, migration, and invasion but stimulated apoptosis in BC cells. LINC00641 overexpression also remarkably reduced BC growth and metastasis in vivo. LINC00641 acts as a competit…	31490021	2019	Long intergenic noncoding RNA 00641 inhibits breast cancer cell proliferation, migration, and invasion by sponging miR-194-5p
LINC00641	non small cell lung cancer	qPCR, Western blot, Luciferase reporter assay, RIP	NSCLC cell 54 lines A549, H1299, H1650 and H1975, Normal human bronchial epithelial cell line BEAS-2B	down-regulated	downregulation of LINC00641 was identified in NSCLC cells. Functionally, LINC00641 suppressed cell proliferation and induced cell apoptosis in NSCLC, indicating that LINC00641 exerted tumor-suppressive role in NSCLC. Through mechanism investigation, we determined that LINC00641 acted as a competing endogenous RNA (ceRNA) in NSCLC by sponging miR-424-5p to upregulate phospholipid scramblase (PLSCR…	31322545	2019	Long non-coding RNA LINC00641 suppresses non-small-cell lung cancer by sponging miR-424-5p to upregulate PLSCR4
LINC00663	glioblastoma	qPCR etc.	cell line (A172)	up-regulated	As the RT-PCR and qPCR analyses revealed, expression levels of LINC00663 were found to be differentially expressed in various cancer cell lines. LINC00663 showed highest expression in A172 glioblastoma cell line.	26743782	2016	A novel variable exonic region and differential expression of LINC00663 non-coding RNA in various cancer cell lines and normal human tissue samples.
LINC00663	lung cancer	qPCR etc.	cell line (A549)	down-regulated	Additionally, LINC00663 was shown to be expressed at low levels in DU-145 and PC3 prostate cancer, HGC-27 stomach carcinoma, CRL-1469 pancreatic carcinoma, A549 lung cancer, MCF7 breast cancer, and BCPAP thyroid cancer cell lines	26743782	2016	A novel variable exonic region and differential expression of LINC00663 non-coding RNA in various cancer cell lines and normal human tissue samples.
LINC00663	thyroid cancer	qPCR etc.	cell line (BCPAP)	down-regulated	Additionally, LINC00663 was shown to be expressed at low levels in DU-145 and PC3 prostate cancer, HGC-27 stomach carcinoma, CRL-1469 pancreatic carcinoma, A549 lung cancer, MCF7 breast cancer, and BCPAP thyroid cancer cell lines	26743782	2016	A novel variable exonic region and differential expression of LINC00663 non-coding RNA in various cancer cell lines and normal human tissue samples.
LINC00663	pancreatic cancer	qPCR etc.	cell line (CRL-1469)	down-regulated	Additionally, LINC00663 was shown to be expressed at low levels in DU-145 and PC3 prostate cancer, HGC-27 stomach carcinoma, CRL-1469 pancreatic carcinoma, A549 lung cancer, MCF7 breast cancer, and BCPAP thyroid cancer cell lines	26743782	2016	A novel variable exonic region and differential expression of LINC00663 non-coding RNA in various cancer cell lines and normal human tissue samples.
LINC00663	gastric cancer	qPCR etc.	cell line (HGC-27)	down-regulated	Additionally, LINC00663 was shown to be expressed at low levels in DU-145 and PC3 prostate cancer, HGC-27 stomach carcinoma, CRL-1469 pancreatic carcinoma, A549 lung cancer, MCF7 breast cancer, and BCPAP thyroid cancer cell lines	26743782	2016	A novel variable exonic region and differential expression of LINC00663 non-coding RNA in various cancer cell lines and normal human tissue samples.
LINC00663	breast cancer	qPCR etc.	cell line (MCF7)	down-regulated	Additionally, LINC00663 was shown to be expressed at low levels in DU-145 and PC3 prostate cancer, HGC-27 stomach carcinoma, CRL-1469 pancreatic carcinoma, A549 lung cancer, MCF7 breast cancer, and BCPAP thyroid cancer cell lines	26743782	2016	A novel variable exonic region and differential expression of LINC00663 non-coding RNA in various cancer cell lines and normal human tissue samples.
LINC00663	prostate cancer	qPCR etc.	cell lines (DU-145 and PC3)	down-regulated	Additionally, LINC00663 was shown to be expressed at low levels in DU-145 and PC3 prostate cancer, HGC-27 stomach carcinoma, CRL-1469 pancreatic carcinoma, A549 lung cancer, MCF7 breast cancer, and BCPAP thyroid cancer cell lines	26743782	2016	A novel variable exonic region and differential expression of LINC00663 non-coding RNA in various cancer cell lines and normal human tissue samples.
LINC00689	glioma	qRT-PCR , Luciferase reporter assay , in vitro knockdown , Western blot etc.	glioma tissues and matched adjacent nontumor tissues,Human glioma cell lines (U87 and U251), normal human astrocytes(NHA), human embryonic kidney 293 T (HEK293 T) cells	up-regulated	Here,the expression of LINC00689 was up-regulated in glioma tissues and cell lines.Moreover, the high expression of LINC00689 was closely correlated with tumor size 鈮3 cm, high tumor grade, low KPS scores and poor prognosis of glioma patients.LINC00689 knockdown markedly repressed the proliferation, migration, invasion and glycolysis of glioma cells. Additionally, silencing of LINC00689 significa…	31181442	2019	LncRNA LINC00689 Promotes the Growth, Metastasis and Glycolysis of Glioma Cells by Targeting miR-338-3p/PKM2 Axis
LINC00857	gastric cancer	Microarray, qPCR, Western blot, Luciferase reporter assay	gastric cancer tissues, cell lines (AGS, BGC-823, MKN-45,SGC-7901 and GES-1)	up-regulated	The results of the present study demonstrate that an lncRNA, LINC00857, was increased in GC tissues compared with adjacent non-tumor tissues. Overexpression of LINC00857 was positively associated with poor survival rate, as well as with the tumor size of patients with GC. LINC00857 knockdown induced by specific small interfering RNAs significantly inhibited GC cell proliferation in vitro. Genome-…	30008909	2018	Long Non-Coding RNA LINC00857 Promotes Gastric Cancer Cell Proliferation and Predicts Poor Patient Survival
LINC00857	bladder cancer	qPCR	bladder cancer cell lines (UM-UC-3 and T24)	up-regulated	Expression of the lncRNA, LINC00857, was found to be upregulated in tumors from patients that did not respond to platinum-based chemotherapy. Moreover, high expression of LINC00857 is correlated with shorter recurrence-free and overall survival of patients with MIBC. Knockdown of LINC00857 significantly decreased cell viability of bladder cancer cell lines through the induction of apoptosis. Furt…	29856124	2018	LINC00857 Expression Predicts and Mediates the Response to Platinum-Based Chemotherapy in Muscle-Invasive Bladder Cancer
LINC00857	lung adenocarcinoma	qRT-PCR, Dual luciferase assay, Western blot analysis	LUAD tissues,LUAD cell lines, H1229 and H838, and human pulmonary epithelial cells, BEAS-2B	up-regulated	a dramatical upregulation of LINC00857 compared with the adjacent normal lung tissues and BEAS-2B cell line, respectively.LINC00857 knockdown led to the cell proliferation and glycolysis was repressed, while the apoptosis was elevated in LUAD cell lines.lncRNA LINC00857 regulated the cell proliferation, glycolysis and apoptosis of LUAD cells mainly through targeting the miR-1179/SPAG5 axis.	31667785	2020	LncRNA LINC00857 Regulates Lung Adenocarcinoma Progression, Apoptosis and Glycolysis by Targeting miR-1179/SPAG5 Axis
LINC00857	esophageal adenocarcinoma	qRT-PCR , Western blot , in vitro knockdown etc.	esophageal adenocarcinoma tissues and paired non-tumor tissues ,EAC cell lines(OE19, OE33 and FLO1)	up-regulated	We found that the cell proliferation, colony formation, invasion and migration were decreased after LINC00857 knockdown in EAC cell lines. We also found that knockdown LINC00857 could induce apoptosis. Mechanistically, we found that the MET, STAT3, c-Myc and p-CREB proteins were decreased after LINC00857 knockdown. Our study suggests that LINC00857 may play an important oncogenic role in EAC via …	31085800	2019	LINC00857?Knockdown Inhibits Cell Proliferation and Induces Apoptosis via Involving STAT3 and MET Oncogenic Proteins in Esophageal Adenocarcinoma
LINC00857	hepatocellular carcinoma	qPCR, Luciferase reporter assay, in vitro knockdown, etc.	Hep-3B, HepG2, MHCC-97H, SNU-449, Huh-7, and LO2 cells	up-regulated	LINC00857 was overexpressed in HCC cell lines (Huh7, Hep3B, HepG2, MHCC 97H, and SNU449). Knockdown of LINC00857 significantly repressed Hep 3B and SNU449 cell proliferation and inhibited the HCC cell colony formation. In addition, cell apoptosis was induced by the silence of LINC00857 and cell cycle progression was blocked in G1 phase. Besides these, downregulation of LINC00857 was able to restr…	30506763	2018	LINC00857 contributes to hepatocellular carcinoma malignancy via enhancing epithelial-mesenchymal transition
LINC00857	gastric cancer	Microarray, qPCR etc.	plasma, gastric cancer tissues, cell lines (SGC-7901 and BGC-823)	up-regulated	Five (TINCR, CCAT2, AOC4P, BANCR and LINC00857) were significantly upregulated in plasma, tumor tissues and GC cell lines.	28042329	2017	Genome-Wide lncRNA Microarray Profiling Identifies Novel Circulating lncRNAs for Detection of Gastric Cancer.
LINC00857	lung cancer	Microarray, qPCR, RNAi etc.	lung cancer tissues, cell lines (H1299, H838 and SK-LU-1)	down-regulated	LINC00857, a top deregulated lncRNAs, was overexpressed in tumors and significantly associated with poor survival in LUAD. knockdown of LINC00857 with siRNAs decreased tumor cell proliferation, colony formation, migration and invasion in vitro, as well as tumor growth in vivo. Overexpression of LINC00857 increased cancer cell proliferation, colony formation and invasion. Mechanistic analyses indi…	26862852	2016	Non-coding RNA LINC00857 is predictive of poor patient survival and promotes tumor progression via cell cycle regulation in lung cancer
LINC00857	bladder cancer	qPCR etc.	cell lines (UM鈥怳C鈥3 (ATCC: CRL鈥1749) and T24 (ATCC: HTB鈥4))	differential expression	Furthermore, LINC00857 knockdown sensitized UM-UC-3 and T24 bladder cancer cells to cisplatin, via the negative regulation of the LMAN1 gene. Our data indicate that LINC00857 plays an important role in the regulation of response to platinum-based chemotherapy.	29856124	2018	LINC00857 expression predicts and mediates the response to platinum-based chemotherapy in muscle-invasive bladder cancer
LINC00857	gastric cancer	qRT-PCR, Western blot analysis	GC cell lines (AGS, BGC-823, MKN-45 and SGC-7901) and a gastric epithelial cell line (GES-1) GC tissues and adjacent non-tumor tissues	up-regulated	LINC00857 was increased in GC tissues compared with adjacent non-tumor tissues.LINC00857 knockdown induced by specific small interfering RNAs significantly inhibited GC cell proliferation in vitro. the results indicated that LINC00857 knockdown suppressed GC cell proliferation through deregulating the cell cycle, resulting in the downregulation of cyclin D1 and cyclin E1.	30008909	2018	Long non-coding RNA LINC00857 promotes gastric cancer cell proliferation and predicts poor patient survival.
LINC00886	laryngeal cancer	qRT-PCR	laryngeal cancer cell lines	down-regulated	The expression level of LINC00886 in laryngeal cancer cell lines was significantly reversed by 5-Aza-dC. The occurrence of aberrant methylation events in the LINC00886 TSS was more responsible for the down-expression of LINC00886. Over-expression of LINC00886 dramatically mitigated cell proliferation, migration, and invasion in vitro as well as suppressed tumor growth in vivo. LINC00886 may be as…	32111441	2020	Aberrant DNA hypermethylation-silenced LINC00886 gene accelerates malignant progression of laryngeal carcinoma
LINC00899	acute myeloid leukemia	qRT-PCR, Western blot	AML cell lines( THP-1, HL-60, KG-1, ARH-77 and NOMO-1),blood	up-regulated	High expression of LINC00899 in AML cells could promote cell proliferation and inhibit cell apoptosis, and facilitate the progression of AML consequently both in vitro and in vivo. LINC00899 modulated AML cell proliferation and apoptosis via regulating YY1	32157707	2020	LncRNA LINC00899 promotes progression of acute myeloid leukaemia by modulating miR-744-3p/YY1 signalling
LINC00899	breast cancer	qPCR,	BC tissues,cell lines	down-regulated	LINC00899 overexpression suppresses proliferation, migration and invasion of breast cancer cells in vitro. Moreover, LINC00899 was found to competitively bind miR-425, thereby functioning as a tumor suppressor by enhancing DICER1.	31739288	2019	Long noncoding RNA LINC00899 suppresses breast cancer progression by inhibiting miR-425
LINC00899	acute myeloid leukemia	qPCR, other	Serum samples, GC cell lines AGS,SGC-7901, MGC-803, and MKN-45	up-regulated	Higher expression of serum LINC00899 was positively associated with FAB classification and cytogenetics. Moreover, ROC curve analyses showed that serum LINC00899 could discriminate AML patients from healthy controls with the area under the curve (AUC) of 0.807. In addition, the serum LINC00899 expression level was significantly reduced when the patients achieved complete remission. Kaplan-Meier a…	30468482	2018	Long Non-Coding RNA LINC00899 as a Novel Serum Biomarker for Diagnosis and Prognosis Prediction of Acute Myeloid Leukemia
LINC00941	gastric cancer	qPCR	GC tissues	differential expression	In this study, we confirmed that LINC00941 plays an important oncogenic function in GC by systematically integrating bioinformatics methods and in vitro/vivo studies.	30723491	2019	Long Non-coding RNA LINC00941 as a Potential Biomarker Promotes the Proliferation and Metastasis of Gastric Cancer.
LINC00941	gastric cancer	qPCR etc.	gastric cancer tissues	up-regulated	In this study, we first confirmed that LINC00941was up-regulated in GC tumor tissues compared with adjacent normal tissues by RT-PCR, and found that the expression level of LINC00941 was correlated with invasion depth, lymphatic metastasis, and the TNM stage of patients with GC. we found that LINC00941 was associated with cancer related biological processes such as cell cycle, cell communication,…	29653230	2018	Regulatory network analysis of high expressed long non-coding RNA LINC00941 in gastric cancer.
LINC00942	lung cancer	qPCR	cell line (A549, H838)	differential expression	Three repressed lncRNAs were further evaluated with RT-qPCR: LINC00942, RP11-284F21.7 and RP11-345L23.1. In all cases, this confirmed responsiveness to NFE2L2 siRNA silencing in A549, as well as one additional lung cancer cell line, H838, which similarly harbours a loss-of-function mutation in KEAP1	28959951	2016	Pan-cancer transcriptomic analysis associates long non-coding RNAs with key mutational driver events
LINC00958	lung adenocarcinoma	qRT-qPCR, Western blot	LAD tissues,cell lines	up-regulated	LINC00958 was found notably overexpressed in LAD, which was associated with the stimulation of its promoter activity induced by SP1. LINC00958 might drive LAD progression via mediating miR-625-5p/CPSF7 axis, indicating the potential of targeting LINC00958 for the treatment of LAD.	31997940	2020	SP1 induced long non-coding RNA LINC00958 overexpression facilitate cell proliferation, migration and?invasion in lung adenocarcinoma via?mediating miR-625-5p/CPSF7 axis
LINC00958	non small cell lung cancer	qRT-PCR, Western blot	LUSC tissues,cell lines	up-regulated	we explored a newly-discovered intergenic lncRNA LINC00958 in NSCLC.LINC00958 facilitates tumorigenesis in NSCLC by activating JNK/c-JUN signaling pathway, indicating a new road for diagnosis and treatment of both LUAD and LUSC.	31752512	2019	LINC00958 accelerates cell proliferation and migration in non-small cell lung cancer through JNK/c-JUN signaling
LINC00958	gastric cancer	qPCR	GC tissues	up-regulated	LINC00958 was shown to be dramatically elevated in GC relative to normal controls.	30720167	2019	Elevated long non-coding RNA LINC00958 was associated with metastasis and unfavorable prognosis in gastric cancer.
LINC00958	hepatocellular carcinoma	RIP, RNA-seq, RT-qPCR	tumor tissues	up-regulated	LINC00958, whose expression was upregulated in HCC cell lines and tissues. High LINC00958 level independently predicted poor overall survival. Functional assays showed that LINC00958 aggravated HCC malignant phenotypes in vitro and in vivo. Mechanistically, LINC00958 sponged miR-3619-5p to upregulate hepatoma-derived growth factor (HDGF) expression, thereby facilitating HCC lipogenesis and progre…	31915027	2020	M6A-mediated Upregulation of LINC00958 Increases Lipogenesis and Acts as a Nanotherapeutic Target in Hepatocellular Carcinoma
LINC00958	non small cell lung cancer	qRT-PCR, western blot analysis, Luciferase reporter assay	LUAD cell lines (H157, HCC827, H1975, H1299, and A549), two LUSC cell lines (H520 and H226),TCGA	up-regulated	the online databases suggested that LINC00958 was slightly expressed in human normal lung tissues but upregulated in LUSC tissues. Besides, the upregulation of LINC00958 in both lung adenocarcinoma (LUAD) and LUSC cell lines was easily found when compared with the normal BEAS-2B cells. In addition, we elucidated that knockdown of LINC00958 led to impaired proliferation, induced apoptosis, and ham…	31855084	2019	LINC00958 Accelerates Cell Proliferation and Migration in Non-Small Cell Lung Cancer Through JNK/c-JUN Signaling
LINC00958	nasopharyngeal cancer	RT-qPCR, Luciferase Reporter Assay, RIP, Western blot analysis	NPC tissue,NPC cell lines鈥擟NE-1, CNE-2, HONE-1, and SUNE-1	up-regulated	LINC00958 was found to be upregulated in NPC tissue specimens and cell lines. The LINC00958 overexpression significantly correlated with tumor size, lymph node status, TNM stage, and worse overall survival among NPC patients. Downregulation of LINC00958 suppressed NPC cell proliferation, migration, and invasion and induced apoptosis in vitro. Additionally, the LINC00958 knockdown impaired tumor g…	31819474	2019	LINC00958 Promotes The Malignancy Of Nasopharyngeal Carcinoma By Sponging microRNA-625 And Thus Upregulating NUAK1
LINC00958	cervical cancer	RT-qPCR, Luciferase reporter assay, RIP, Western blot analysis	CC tissues,CC cell lines (CaSki, C33A, SiHa, HeLa) as well as the normal cervical epithelial cell line (H8)	up-regulated	LINC00958 expression was evidently overexpressed in CC tissues and cells.LINC00958 negatively regulated miR-625-5p expression and was verified to bind with miR-625-5p in CC.LINC00958 facilitates CC cell proliferation and metastasis via the miR-625-5p/LRRC8E axis.	31691355	2020	LINC00958 Facilitates Cervical Cancer Cell Proliferation and Metastasis by Sponging miR-625-5p to Upregulate LRRC8E Expression
LINC00958	cervical cancer	Luciferase reporter assay , Western blot etc.	radio-sensitive cases and radio-resistant cases tissues ,Hela cells	up-regulated	High expression of LINC00958 was associated with lower sensitivity to radiotherapy in cervical cancer.Moreover, cervical cancer patients with higher LINC00958 expression exhibited a shorter overall survival.In addition, LINC00958 could regulate the expression of RRM2 by competing for miR-5095.A combination of radiotherapy with LINC00958 silencing, RRM2 downregulation or miR-5095 overexpression wa…	31169309	2019	Long Noncoding RNA LINC00958 Regulates Cell Sensitivity to Radiotherapy Through RRM2 by Binding to microRNA-5095 in Cervical Cancer
LINC00958	oral squamous cell carcinoma	qRT-PCR , Luciferase reporter assay , Western blot , RIP , in vitro knockdown etc.	OSCC tissues and the paired adjacent normal tissues,OSCC cell lines (SCC15, TSCCA, HSU3, and Fadu) and primary normal human oral keratinocytes (NHOK) cell line.	up-regulated	OSCC clinical samples that LINC00958 presented high expression and predicted poor prognosis.Also, LINC00958 was elevated in OSCC cells.LINC00958 facilitated cell growth, retarded apoptosis, accelerated migration, and epithelial-to-mesenchymal transition (EMT) in OSCC.LINC00958 promoted OSCC progression through miR-627-5p/YBX2 axis.	31161900	2019	LINC00958 Regulated miR-627-5p/YBX2 Axis to Facilitate Cell Proliferation and Migration in Oral Squamous Cell Carcinoma
LINC00958	oral squamous cell carcinoma	qPCR, Western blot, Luciferase reporter assay, other	OSCC tissues and cell lines (SCC9, SCC25, CAL27 and SCC15)	up-regulated	Clinical investigation showed that LINC00958 overexpression was associated with poor prognosis, acting as an independent prognostic factor for OSCC. Loss- and gain-of-function assays indicated that LINC00958 promoted the proliferation, invasion and reduced the apoptosis of OSCC cells in vitro. In vivo, knockdown of LINC00958 repressed the tumor growth. Mechanistically, bioinformatic tools and luc…	31442551	2020	Long Noncoding RNA LINC00958 Promotes the Oral Squamous Cell Carcinoma by Sponging miR-185-5p/YWHAZ
LINC00958	head and neck squamous cell carcinoma	qPCR, Western blot, Luciferase reporter assay, RIP, RNAi, other	HNSCC tissues and cell lines (Detroit 562, Cal27, SCC-9,SCC-15, and Fadu)	up-regulated	The data showed that LINC00958 expression was upregulated in HNSCC tissues and cell lines, upregulation of which was associated with poor tumor differentiation, advanced tumor stage, and shorter overall survival of patients. In vitro, LINC00958 expression induced HNSCC cell viability and colony formation, whereas knockdown of LINC00958 expression enhanced HNSCC cell sensitivity to ionizing radiat…	31413594	2019	LINC00958-MYC Positive Feedback Loop Modulates Resistance of Head and Neck Squamous Cell Carcinoma Cells to Chemo- And Radiotherapy in Vitro
LINC00958	pancreatic cancer	qPCR, Western blot, Luciferase reporter assay, RIP, etc.	Human PC cell lines PANC-1, Capan-2, SW1990, and BxPC-3 and human normal pancreatic ductal epithelial cell line HPDE	up-regulated	The epithelial mesenchymal transition (EMT) process, cell invasion, and tumor growth were determined in vitro and in vivo. LINC00958 and PAX8 were up-regulated, while miR-330-5p was down-regulated during PC. LINC00958 mainly expressed in the cytoplasm and LINC00958 competitively sponged miR-330-5p. Upregulated miR-330-5p or downregulated PAX8 inhibited the EMT process as well as the invasion and …	30639194	2019	Silencing of long noncoding RNA LINC00958 prevents tumor initiation of pancreatic cancer by acting as a sponge of microRNA-330-5p to down-regulate PAX8
LINC00958	glioma	qPCR, Western blot etc.	glioma tissues, cell lines (SHG44, U87, U251 and A172)	up-regulated	LINC00958 was significantly upregulated in glioma tissues and cell lines compared with that of adjacent normal brain tissues and normal human astrocytes. Moreover, the ectopic overexpression of LINC00958 was correlated with poor prognosis of glioma patients. Loss-of-function experiments indicated that LINC00958 knockdown suppressed glioma cell proliferation, invasion, and induced cycle arrest at …	29570358	2018	Long Noncoding RNA LINC00958 Accelerates Gliomagenesis Through Regulating miR-203/CDK2.
LINC00958	bladder cancer	Microarray, qPCR, RIP etc.	cell lines (RT4, HT1376, HT1197, T24, J82, UMUC3, SLT4, FL3, LUL2)	up-regulated	The lincRNAs LINC00958 and LINC01296 were signifcantly up-regulated and displayed phenotypic functions indicative of oncogenic properties in BC. Te oncogenic function of LINC00958 is likely associated with RNA binding proteins including MTDH by yet undefned mechanisms.	29059779	2017	Profling of long non-coding RNAs identifes LINC00958 and LINC01296 as candidate oncogenes in bladder cancer
LINC00958	bladder cancer	Microarray, qPCR, Northern blot, RNA pull-down assay etc.	bladder cancer tissues, cell lines (RT4, HT1376, HT1197, T24, J82, UMUC3 etc.)	differential expression	Silencing of LINC00958 or LINC01296 in vitro reduced both cell viability and migration. Knock-down of LINC00958 also affected invasion and resistance to anoikis. These cellular effects could be linked to direct/indirect regulation of protein coding mRNAs involved in cell death/survival, proliferation and cellular movement. Finally, we showed that LINC00958 binds proteins involved in regulation an…	28341852	2017	Profiling of long non-coding RNAs identifies LINC00958 and LINC01296 as candidate oncogenes in bladder cancer.
LINC00974	oral squamous cell carcinoma	qPCR, Western blot	OSCC tissues,cell line	up-regulated	In invasion and migration assay, miR-122 overexpression resulted in reduced, whereas LINC00974 and RhoA overexpression resulted in increased rate of cancer cell migration and invasion. In addition, miR-122 overexpression reduced the effects of LINC00974 overexpression.	31702382	2019	LncRNA LINC00974 Downregulates miR-122 to Upregulate RhoA in Oral Squamous Cell Carcinoma
LINC00974	gastric cancer	qPCR , Western blot etc.	nontumor gastric tissues and GC tissues ,AGS human GC cell line (GAC, ATCC)	up-regulated	LINC00974 was upregulated in gastric cancer (GC) and positively correlated with CDK6.High levels of LINC00974 and CDK6 predicted poor survival. In GC tissues, LINC00974 and CDK6 were positively correlated. In GC cells, LINC00974 overexpression led to upregulated, whereas LINC00974 siRNA silencing led to downregulated CDK6.LINC00974 and CDK6 overexpression promoted and siRNA silencing inhibited G1…	31596614	2019	LncRNA LINC00974 Upregulates CDK6 to Promote Cell Cycle Progression in Gastric Carcinoma
LINC00974	hepatocellular carcinoma	qPCR, RIP, in vitro knockdown etc.	HCC tissues, blood (plasma)	up-regulated	Knockdown of Linc00974 resulted in an inhibition of cell proliferation and invasion with an activation of apoptosis and cell cycle arrest in vitro.The combination of Linc00974 and KRT19 may be novel indices for clinical diagnosis of tumor growth and metastasis in HCC, while Linc00974 may become a potential therapeutic target for the prevention of HCC progression. We also discovered Linc00974F-1 s…	25476897	2014	A novel biomarker Linc00974 interacting with KRT19 promotes proliferation and metastasis in hepatocellular carcinoma.
LINC01013	anaplastic large-cell lymphoma	qPCR, RNAi, Cell migration and invasion assay etc.	ALCL tumor tissues, cell lines (SR-786, KARPAS-299)	up-regulated	LINC01013 was highly expressed in clinical specimens of ALCL and was significantly upregulated in invasive ALCL cell lines. Knockdown of LINC01013 suppressed tumor cell invasion; conversely, its overexpression enhanced tumor cell invasion. LINC01013-induced invasion was mediated by activation of the epithelial-to-mesenchymal transition (EMT)-associated proteins, snail and fibronectin. Specificall…	28331184	2017	The long non-coding RNA LINC01013 enhances invasion of human anaplastic large-cell lymphoma.
LINC01016	endometrial cancer	qRT-PCR, Western blot, Luciferase reporter assay, in vitro knockdown	endometrial cell lines (Ishikawa and RL-95-)	up-regulated	LINC01016 was substantially upregulated in endometrial cancer tissues,and LINC01016 silencing abolished the malignant behavior of endometrial cancer cells.LINC01016 positively rescued the downstream gene nuclear factor YA (NFYA) by competitively sponging miR-302a-3p and miR-3130-3p.In turn, these two miRNAs could inhibit LINC01016 transcription,thus forming two reciprocal repression cycles,which …	29467441	2018	LINC01016 promotes the malignant phenotype of endometrial cancer cells by regulating the miR-302a-3p/miR-3130-3p/NFYA/SATB1 axis.
LINC01089	breast cancer	qPCR, Western blot, other	BC tissues and cell lines (MDA-MB-231, BT549, SUM-159, MDA-MB-468, SK-BR-3, MCF-7, YCCB1, T47D)	down-regulated	Low LINC01089 expression was significantly correlated with age (P=0.026), lymph node metastasis (P=0.003), and poor prognosis of patients with BC. According to the multivariate Cox regression analysis results, LINC01089 was an independent prognostic indicator of overall survival (P=0.032) and recurrence-free survival (P=0.014). Functional studies revealed significant decreases in the proliferatio…	31417284	2019	Long Noncoding RNA LINC01089 Predicts Clinical Prognosis and Inhibits Cell Proliferation and Invasion Through the Wnt/尾-catenin Signaling Pathway in Breast Cancer
LINC01089	breast cancer	Microarray, qPCR, RNAi, Cell migration and invasion assay etc.	cell lines (MCF10A, MDA-MB-231)	down-regulated	Functional analyses of this group uncovered LINC01089 (here renamed LncRNA Inhibiting Metastasis; LIMT), a highly conserved lncRNA, which is depleted in basal-like and in HER2-positive tumors, and the low expression of which predicts poor patient prognosis. Interestingly, EGF rapidly downregulates LIMT expression by enhancing histone deacetylation at the respective promoter. We also find that LIM…	27485121	2016	LIMT is a novel metastasis inhibiting lncRNA suppressed by EGF and downregulated in aggressive breast cancer.
LINC01124	non small cell lung cancer	qRT-PCR	NSCLC tissues,cell lines	down-regulated	The expression of LINC01124 was decreased in patients with NSCLC of older age and with those having distant metastasis. LINC01124 may inhibit cell proliferation, migration, and invasive ability.	32099381	2019	Expression and Effects of Long Non-Coding RNA,LINC01124, in Non-Small Cell Lung Cancer
LINC01134	hepatocellular carcinoma	qPCR, Western blot, RIP etc	HCC tissues and para-tumor tissues,cell lines(QSG-7701, SNU-449, HepG2, HLF, Huh-7)	differential expressed	Knockdown of linc01134 inhibited proliferation, migration and epithelial-mesenchymal transition (EMT), yet promoting apoptosis in HCC cells. Mechanically, linc01134 acted as miR-324-5p sponge and interacted with insulin-like growth factor 2 mRNA binding protein 1 (IGF2BP1) to increase the stability of YY1 mRNA expression.	32272940	2020	Molecular Interplay Between linc01134 and YY1 Dictates Hepatocellular Carcinoma Progression
LINC01139	hepatocellular carcinoma	RT-PCR, Western blot	HCC tissues,cell lines	up-regulated	the knockdown of LINC01139 suppressed cell proliferation, clone formation and metastasis of HCC cells. Moreover, luciferase assays and rescue experiments revealed that LINC01139/miR-30/MYBL2 established the ceRNA network involved in the modulation of cell proliferation and metastasis of HCC cells. Overall, LINC01139 may exhibit an oncogenic function in HCC via acting as a sponge for miR-30 to upr…	32115147	2020	Long noncoding RNA LINC01139 promotes the progression of hepatocellular carcinoma by upregulating MYBL2 via competitively binding to miR-30 family
LINC01139	cervical cancer	Microarray, qPCR etc.	cervical cancer tissues	differential expression	To validate the results of data mining and determine the clinical relevance of lncRNA dysregulation, we detected the expression levels of the above four lncRNAs in 35 clinical tissues with and without pelvic lymph node metastasis (PLNM) by qRT-PCR. The qRT-PCR result was consistent with our analysis, in that expression of all 4 lncRNAs had statistical difference with the same trend.	27035672	2016	Characterization of long non-coding RNA expression profiles in lymph node metastasis of early-stage cervical cancer.
LINC01140	glioma	qPCR, Western blot, Luciferase reporter assay, RIP etc	cell lines(U87, U251, SHG-44, and U-118MG)	up-regulated	The expressions of LINC01140 were promoted in glioma. Silencing LINC01140 could inhibit glioma cell viabilities, migration, and invasion. In our experiments, miR-199a-3p was inhibited in glioma. LINC01140 negatively regulated the expressions of miR-199a-3p in glioma. MiR-199a-3p could target ZHX1 to inhibit its expression in glioma cells.	32184618	2020	LncRNA LINC01140 Inhibits Glioma Cell Migration and Invasion via Modulation of miR-199a-3p/ZHX1 Axis
LINC01140	breast cancer	other	GEPIA	down-regulated	LINC01140 expression was significantly decreased in the tumor samples compared with normal samples in patients with BC.LINC01140 expression was significantly decreased in the T4 stage compared with T1, T2 or T3 stage .interaction between microRNA (miR)-200b and miR-200c with LINC011440. higher expression of LINC01140 was beneficial for patients with BC. LINC01140 may be a potential biomarker for …	31966045	2020	Downregulation of LINC01140 Is Associated With Adverse Features of Breast Cancer
LINC01152	hepatocellular carcinoma	Microarray, qPCR etc.	HCC tissues	down-regulated	The majority (14 out of 17) of these lncRNAs were confirmed to be dysregulated in HCC compared to the surrounding non-tumorous tissues, corroborating the reliability of our profiling data.	27894309	2016	Analysis of long noncoding RNA expression in hepatocellular carcinoma of different viral etiology.
LINC01555	colorectal cancer	RT-PCR , Western blot , in vitro knockdown etc.	colorectal cancer and adjacent normal colorectal tissues ,CRC cell lines(SW620 and HCT116)and the normal colorectal cell line(NCM460)	up-regulated	LINC01555 was highly expressed in CRC tissue when compared with adjacent normal colorectal tissue.LINC01555 expression was positively correlated with tumor stage, but negatively correlated with disease-free survival (DFS) and overall survival (OS) and was an independent risk factor for CRC. Knockdown of LINC01555 inhibited cell proliferation, migration, and invasion of CRC cells. Knockdown of NmU…	31144675	2019	The Long Noncoding RNA, LINC01555, Promotes Invasion and Metastasis of Colorectal Cancer by Activating the Neuropeptide, Neuromedin U
LINC01714	cholangiocarcinoma	RNA-seq, qRT-PCR, Western blot Assays, RNAi, RIP	CCA cell lines HuCCT1 and CCLP1	down-regulated	LINC01714 was found to be recurrently downregulated in CCA tumor samples. Our results revealed that decreased LINC01714 expression was associated with the poor survival of CCA patients. Our observations revealed that LINC01714 suppressed the proliferation, migration, and invasion abilities of CCA cells both in vitro and in vivo. Furthermore, we found that LINC01714 physically interacted with Fork…	31902744	2020	LINC01714 Enhances Gemcitabine Sensitivity by Modulating FOXO3 Phosphorylation in Cholangiocarcinoma
LINC01783	cervical cancer	qRT-PCR, RIP	cervical cancer tissues,cell lines (SW756, C-33A, SiHa, CaSki and HeLa)	up-regulated	LINC01783 is overexpressed in cervical cancer cells. Overexpressed LINC01783 considerably accelerated the cell proliferation, migration and invasion of cervical cancer cells while restrained cell apoptosis of them.	32021449	2020	Long Non-Coding RNA LINC01783 Promotes the Progression of Cervical Cancer by Sponging miR-199b-5p to Mediate GBP1 Expression
LINC01857	glioma	qRT-PCR , Luciferase reporter assay , in vitro knockdown etc.	glioma tissues and corresponding adjacent normal tissues ,Glioma cell lines and primary normal human astrocytes	up-regulated	LINC01857 levels were found to be upregulated in glioma.LINC01857 expression is negatively correlated with survival rate in glioma patients.LINC01857 downregulation impaired glioma proliferation and invasiveness. Furthermore, LINC01857 knockdown led to repressed growth of glioma in vivo.LINC01857 could be a sponge for miR-1281 and inhibits its level to upregulate TRIM65 expression.miR-1281 mimics…	31049960	2019	LncRNA LINC01857 Promotes Growth, Migration, and Invasion of Glioma by Modulating miR-1281/TRIM65 Axis
LINC01857	breast cancer	qPCR, RIP, etc.	breast cancer tissue, Human breast epithelial cell line (MCF10A) and breast cancer cell lines (MCF7, BT-20, T47D, and SKBR3)	up-regulated	LINC01857 was highly expressed in breast cancer tissues and cells (p < 0.05). High LINC01857 expression predicted poor prognosis in breast cancer patients. Functionally, LINC01857 silencing impaired proliferation and enhanced apoptosis of breast cancer cells (p < 0.05). Decreased LINC01857 inhibited breast cancer cells migration and invasion ability (p < 0.05). In terms of mechanism, LINC01857 pr…	30628071	2019	LINC01857 as an oncogene regulates CREB1 activation by interacting with CREBBP in breast cancer.
LINC02381	colorectal cancer	Western blot	colorectal cancer tissues	down-regulated	LINC02381 was down regulated in CRC tissues and also in different cancerous cell lines. LINC02381 overexpression was increased PTEN protein levels but decreased phospho-Akt levels. LINC02381 might have suppressive effects on human colorectal cancer tumorigenesis partly by regulating PI3K signaling pathway.	32092325	2020	Epigenetically silenced LINC02381 functions as a tumor suppressor by regulating PI3K-Akt signaling pathway
LINC02454	papillary thyroid cancer	Microarray, etc.	318 papillary thyroid carcinoma (PTC) tissues, 35 normal thyroid gland tissues.	Differential expression	According to multivariate Cox analysis, the combination of two DEGs (METTL7B and KCTD16) and two DElncRNAs (LINC02454 and LINC02471) could predict the outcome in a more exact way. In conclusion, top DEGs and DElncRNAs could raise diagnosis of PTC in indeterminate FNAB specimens, and some could function as molecule biomarkers for tumor progression and prognosis. The prognostic role of these factor…	29968931	2018	Role of differentially expressed genes and long non-coding RNAs in papillary thyroid carcinoma diagnosis, progression, and prognosis.
SNHG1	Colorectal cancer	qPCR	colorectal cancer tissues, adjoining non-cancer tissues	up-regulated	The CRC group showed significant up-regulation of LNCRNA SNHG14 and NAP1L2 mRNA associated with down-regulation of hsa-miR-3940-5p in comparison to healthy control and benign groups, while the healthy control group has higher expression of hsa-miR3940-5p serum RNA.We found that LLNCRNA SNHG14, hsa-miRNA-3940-5p and NAP1L2 mRNA had an excellent performance characteristics and more superior than CE…	31397210	2019	Role of extracellular LncRNA-SNHG14/miRNA-3940-5p/NAP12 mRNA in colorectal cancer
SNHG1	pituitary cancer	qPCR, Western blot	pituitary tumor tissues, cell lines(GH1, RC-4B/C)	up-regulated	We found that lnc-SNHG1 was overexpressed in invasive pituitary tumor tissues and cell lines. Ectopic expression of lnc-SNHG1 promoted cell proliferation, migration, and invasion, as well as the epithelial-mesenchymal transition (EMT), by affecting the cell cycle and cell apoptosis in vitro and tumor growth in vivo. Further study indicated that overexpression of lnc-SNHG1 markedly inhibited the e…	30048990	2018	Lnc-SNHG1 Activates the TGFBR2/SMAD3 and RAB11A/Wnt/尾-Catenin Pathway by Sponging MiR-302/372/373/520 in Invasive Pituitary Tumors.
SNHG1	esophageal squamous cell carcinoma	qRT-PCR, Western blot	esophageal squamous cell cancer tissues, cell lines (EC9706, KYSE450, KYSE150 and Eca109)	up-regulated	High expression of SNHG1 was exhibited in esophageal squamous cell cancer and indicated poor outcomes of patients. SNHG1 silence led to cell cycle arrest at G0-G1 phase, inhibition of migration and invasion and increase of apoptosis. inhibiting SNHG1 decreased xenograft tumor growth by regulating miR-204 and HOXC8.	32158227	2020	LncRNA SNHG1 Regulates the Progression of Esophageal Squamous Cell Cancer by the miR-204/HOXC8 Axis
SNHG1	esophageal squamous cell carcinoma	qRT-PCR	ESCC tissues,cell lines	up-regulated	SNHG1 may be a novel downstream target of miRNA-21 and not vice versa in ESCC cells and contributes significantly toward the proliferation of ESCC cells.	32021418	2020	Up-Regulation of MicroRNA-21 Indicates Poor Prognosis and Promotes Cell Proliferation in Esophageal Squamous Cell Carcinoma via Upregulation of lncRNA SNHG1
SNHG1	cholangiocarcinoma	RNA-seq, qPCR, Western blot, in vitro knockdown, RIP	cholangiocarcinoma tissues, cell lines (HuCCT1 and RBE)	up-regulated	SNHG1 exhibited remarkable expression levels in carcinoma tissues when compared with adjacent tissues. SNHG1 knockdown extensively inhibited CCA cell migration as well as proliferation in vitro and in vivo. In addition, in accordance with the findings of the RNA-Seq analysis, SNHG1 knockdown exhibited a significant impact on the target genes that were linked to cell migration and regulation of ce…	29970899	2018	Epigenetic Silencing of Tumor Suppressor Gene CDKN1A by Oncogenic Long Non-Coding RNA SNHG1 in Cholangiocarcinoma
SNHG1	breast cancer	qPCR, Western blot, Luciferase reporter assay, RIP	breast cancer	up-regulated	Compared with CD4+T cells, miR-448 expression in CD4+ TIL cells was decreased, while the expression of SNHG1, IDO, IL-10 and Foxp3 were increased. Moreover, SNHG1 directly contacted with miR-448, which could negatively regulate IDO. In cells treated with siRNA-SNHG and miR-448 inhibitor, interference SNHG1 up-regulated miR-448 expression and down-regulated IDO expression, while miR-448 inhibitor …	29886172	2018	LncRNA SNHG1 Regulates the Differentiation of Treg Cells and Affects the Immune Escape of Breast Cancer via Regulating miR-448/IDO
SNHG1	colorectal cancer	qPCR etc.	colorectal adenoccarcinoma tumors tissues and their normal 20 adjacent adenocarcinoma normal tissues	up-regulated	SNHG1 is potentially overexpressed in tumor tissues compared with adjacent normal tissues. The expression level of SNHG1 was shown to be potentially associated with clinicopathological features of tumors. The current study suggests the potential role of SNHG1 in colon cancer progression.	32334448	2020	SNHG1 Long Noncoding RNA is Potentially Up-Regulated in Colorectal Adenocarcinoma.
SNHG1	breast cancer	qPCR, Western blot, Luciferase reporter assay etc.	human breast cancer tumor tissues and matched normal breast tissues,cell lines(MCF7, and T47D,,ER鈭/PR鈭/Her2鈭, MDA-MB-231 and MDA-MB-468)	up-regulated	SNHG1 is overexpressed in breast cancer tumor tissues and cell lines, notably in ER鈭/PR鈭 breast cancer.SNHG1 is located in nuclear and cytoplasmic regions and sponges miR-573 in breast cancer cells.	32323846	2020	Long non-coding RNA SNHG1 promotes breast cancer progression by regulation of LMO4
SNHG1	gastric cancer	qPCR, Western blot etc.	cell line (MGC-803)	differential expressed	LncRNA SNHG1 can depend on the Notch1 pathway to suppress the proliferation of gastric cancer cells and promote their apoptosis.	32277646	2020	lncRNA SNHG1 Suppresses Gastric Cancer Cell Proliferation and Promotes Apoptosis via Notch1 Pathway
SNHG1	papillary thyroid cancer	qPCR, Western blot, Luciferase reporter assay etc.	PTC tissue,cell line (K-1, TPC-1, IHH-4)	up-regulated	SNHG1 was identified to be up-regulated in both PTC tissue and cells. Functionally, knockdown of SNHG1 repressed the proliferation, invasion and tumor growth in vitro and in vivo. Mechanistically, SNHG1 sponged miR-199a-5p by complementary binding with specificity protein 1 (SP1) 3'-UTR.	31791587	2019	Positive Feedback Loop SP1/SNHG1/miR-199a-5p Promotes the Malignant Properties of Thyroid Cancer
SNHG1	non small cell lung cancer	qPCR, Western blot, Luciferase reporter assay etc	NSCLC tissues,cell line (BEAS-2B,H23)	up-regulated	Expression of SNHG1 and FRAT1 were increased in NSCLC tissues and cells.SNHG1 silencing repressed proliferation, induced apoptosis and suppressed migration and invasion of NSCLC cells.	31788970	2019	LncRNA SNHG1 Influences Cell Proliferation, Migration, Invasion, and Apoptosis of Non-Small Cell Lung Cancer Cells via the miR-361-3p/FRAT1 Axis
SNHG1	cholangiocarcinoma	qPCR	CCA cell lines	up-regulated	In this study, the SNHG1 levels were boosted in CCA cell lines, and knockdown of SNHG1 repressed CCA cell proliferation and invasion in vitro.	30764893	2019	The Interaction Between lncRNA SNHG1 and miR-140 in Regulating Growth and Tumorigenesis via the TLR4/NF-魏B Pathway in Cholangiocarcinoma.
SNHG1	pancreatic cancer	RT-qPCR, Western blot analysis, Dual luciferase reporter assay	Pca tissues,PCa cell lines, including PANC-1, Capan-2, SW1990, BxPC-3, and normal human pancreatic ductal cell line HPDE6-C7	up-regulated	the expression levels of SNHG1 were increased in PCa cell lines and human tissue samples. High SNHG1 expression was notably correlated with adverse characteristics and poor survival of PCa patients. Knockdown of SNHG1 suppressed PCa cell proliferation in vitro and PCa tumor growth in vivo, and these effects might be associated with the induction of cell cycle arrest. SNHG1 can negatively regulate…	31933880	2019	Long Non-Coding RNA SNHG1 Promotes Cyclin D1-mediated Proliferation in Pancreatic Cancer by Acting as a ceRNA of miR-195
SNHG1	neuroblastoma	qRT-PCR, Western blot analysis, Luciferase Reporter Assay, RIP	neuroblastoma tissues,neuroblastoma cell lines (SK-NSH, SK-N-AS) and human umbilical vein endothelial cells (HUVEC)	up-regulated	The expression levels of SNHG1 and PLK4 were increased in NB tissues and cells, and miR-338-3p expression was on the contrary.SNHG1 knockdown weakened the volume and weight of tumor in vivo.SNHG1 conduced to tumorigenesis and mechanism by upregulating PLK4 and by acting as miR-338-3p sponge in neuroblastoma.	31696485	2019	LncRNA SNHG1 Contributes to Tumorigenesis and Mechanism by Targeting miR-338-3p to Regulate PLK4 in Human Neuroblastoma
SNHG1	meningioma	RT-qPCR, Western blot assay, Luciferase reporter assays, RIP	Meningioma cells (CH157-MN, HBL-52, BEN-MEN-1, and IOMM-Lee) and normal meningothelial cells (MECs)	up-regulated	SNHG1 was overexpressed in meningioma cell lines. SNHG1 deficiency restrained cell growth as well as accelerated apoptosis. Then mechanism experiments demonstrated that SNHG1 functioned as the role of sponging miR-556-5p and negatively regulated miR-556-5p expression.the SNHG1/miR-556-5p/TCF12 feedback loop promotes the tumorigenesis of meningioma through the Wnt signaling pathway.	31692066	2020	SNHG1/miR-556-5p/TCF12 Feedback Loop Enhances the Tumorigenesis of Meningioma Through Wnt Signaling Pathway
SNHG1	glioma	qRT-PCR , Luciferase reporter assay , Western blot etc.	glioma tissues ,normal brain tissues ,glioma cell lines (U87, U251, A172, T98G and LN229) ,normal human astrocyte cell line	up-regulated	SNHG1 is overexpressed in glioma tissues and cell lines. SNHG1 promotes glioma progression in vitro and in vivo. SNHG1 functions as a sponge for miR-194, which acts as a suppressor in glioma.SNHG1 regulates PHLDA1 expression in a miR-194-dependent manner.	31189920	2019	The long non-coding RNA SNHG1 promotes glioma progression by competitively binding to miR-194 to regulate PHLDA1 expression
SNHG1	hepatocellular carcinoma	qRT-PCR , Luciferase reporter assay , Western blot etc.	HCC tissues ,human HCC HepG2 and Huh7 cells, and SR-HCC cells	up-regulated	The Akt pathway was highly activated by overexpressed miR-21 in SR-HCC cells compared with parental HCC cells.Overexpressed SNHG1 contributes to sorafenib resistance by activating the Akt pathway via regulating SLC3A2.Depletion of SNHG1 enhanced the efficacy of sorafenib to induce apoptosis and autophagy of SR-HCC cells by inhibiting the activation of Akt pathway.SNHG1 contributes to sorafenib re…	31053148	2019	LncRNA SNHG1 Contributes to Sorafenib Resistance by Activating the Akt Pathway and Is Positively Regulated by miR-21 in Hepatocellular Carcinoma Cells
SNHG1	liver cancer	qRT-PCR , Western blot , RIP , in vitro knockdown etc.	LC tissues and paracancerous tissues ,normal liver cell line (THLE-2) and LC cell lines (HepG, PLC, SMMC-7721, and SK-HEP-1)	up-regulated	SNHG1 expression was higher in LC tissues than that of paracancerous tissues.SNHG1 was highly expressed in LC cells than that of normal liver cells.SNHG1 knockdown inhibited the proliferative and invasive abilities, and arrested the cell cycle in the G0/G1 phase of SMMC-7721 and SK-HEP-1 cells.SNHG1 could bind to DNMT1 and inhibit p53 expression. Overexpression of p53 partially reversed the inhib…	31002127	2019	LncRNA SNHG1 Promotes Liver Cancer Development Through Inhibiting p53 Expression via Binding to DNMT1
SNHG1	lung cancer	qPCR	lung cancer tissues	up-regulated	Among the seven genes, SNHG1 and RMRP had a higher expression level in plasma of lung cancer patients versus cancer-free controls. Plasma lncRNAs directly released from primary tumors or the circulating cancer cells might provide cell-free cancer biomarkers.	30098474	2018	A Plasma Long Noncoding RNA Signature for Early Detection of Lung Cancer.
SNHG1	pancreatic ductal adenocarcinoma	qPCR, Western blot	pancreatic ductal adenocarcinoma tissues, cell lines (Panc-1,BxPC-3, SW1990, HPDE6)	up-regulated	we found that SNHG1 was highly expressed in PDAC tissues in comparison with adjacent noncancerous tissues, silencing of SNHG1 could significantly inhibit cell proliferation, promote cell apoptosis, as well as alter cell cycle progression.	30087712	2018	Long Noncoding RNA SNHG1 Promotes Cell Proliferation Through PI3K/AKT Signaling Pathway in Pancreatic Ductal Adenocarcinoma.
SNHG1	hepatocellular carcinoma	Microarray, qPCR	hepatocellular carcinoma tissues	up-regulated	SNHG1 expression is higher in tumoral tissues and plasma of patients with HCC.	30066898	2018	Diagnostic Utility of Plasma lncRNA Small Nucleolar RNA Host Gene 1 in Patients With Hepatocellular Carcinoma.
SNHG1	laryngeal squamous cell cancer	qPCR, Western blot, RNAi, RIP, Microarray, other	LSCC tissues and cell lines(AMC-HN-8 and Hep-2)	up-regulated	Knockdown of SNHG1 inhibited cell proliferation, migration and invasion and induced cell apoptosis. In addition, knockdown of SNHG1 inhibits LSCC growth and metastasis in vivo. Mechanistically, SNHG1 promotes YAP1 expression and Hippo signaling activity by competitively sponging miR-375. Moreover, YAP1 could occupy the SNHG1 promoter to enhance its transcription, suggesting that there exists a po…	30323965	2018	A Positive Feedback Regulation Between Long Noncoding RNA SNHG1 and YAP1 Modulates Growth and Metastasis in Laryngeal Squamous Cell Carcinoma
SNHG1	colorectal cancer	qPCR, Luciferase reporter assay, RNAi, RIP, other	CC tissues and cell lines (HCT-116, HCT-8, SW-480, SW-620, DLD-1 and HT-29)	up-regulated	We also found that high SNHG1 expression was partly induced by SP1. Moreover, SNHG1 knockdown significantly repressed colorectal cancer cells growth both in vitro and in vivo. Mechanistic investigations demonstrated that SNHG1 could directly interact with Polycomb Repressive Complex 2 (PRC2) and modulate the histone methylation of promoter of Kruppel like factor 2 (KLF2) and Cyclin dependent kina…	30266084	2018	The Long Noncoding RNA SNHG1 Regulates Colorectal Cancer Cell Growth Through Interactions With EZH2 and miR-154-5p
SNHG1	gastric cancer	qPCR, Western blot, RIP, Luciferase reporter assay, other	GC tissues and cell lines (SGC-7901,HGC-27, MKN-1 and MKN-28)	up-regulated	Knockdown of SNHG1 impeded cell growth via disturbing cell cycle distribution and protecting cells from apoptosis. Nevertheless, SNHG1 down-regulation decreased cell invasive ability and reversed epithelial-mesenchymal transition (EMT) phenotype. Mechanismly, it was found that SNHG1 functioned as a competing endogenous RNA to repress miR-140 expression and thereby elevated its down-stream target …	30391432	2019	LncRNA SNHG1 promoted HGC-27 cell growth and migration via the miR-140/ADAM10 axis.
SNHG1	hepatocellular carcinoma	qPCR, Western blot, Luciferase reporter assay, in vitro knockdown, etc.	hepatocellular carcinoma tissues, hepatocellular carcinoma cell lines Huh7 and HepG2 and the immortalized human fetal liver cell line L02	up-regulated	lncRNA SNHG1 was significantly up-regulated and miR-195 was significantly down-regulated in HCC cell lines. When transfected with si-SNHG1, migration and invasion of HCC cells, as well as expression of astrocyte elevated gene 1 (AEG-1) protein, were significantly inhibited compared with the control cells. Results of dual luciferase reporter assay showed that lncRNA SNHG1 acted as an endogenous sp…	32190150	2019	Long non-coding RNA SNHG1 promotes cell proliferation and invasion of hepatocellular carcinoma by acting as a molecular sponge to modulate miR-195
SNHG1	osteosarcoma	Western blot, Luciferase reporter assay, etc.	OS tissues, The MG63, U2OS, and Saos-2 human OS cell lines and the hFOB1.19 human osteoblast cell line	up-regulated	the lncRNA SNHG1 was upregulated and miRNA 101 3p was downregulated in OS tissues and cell lines. Second, the knockdown of lncRNA SNHG1 induced cell apoptosis and maintained the cell cycle at the G0/G1 phase, which decreased the overall cell viability. Furthermore, according to a dual luciferase assay and western blot analysis, miRNA 101 3p was found to be a target of the lncRNA SNHG1 in OS, whic…	30592267	2019	lncRNA SNHG1 negatively regulates miRNA-101-3p to enhance the expression of ROCK1 and promote cell proliferation, migration and invasion in osteosarcoma
SNHG1	pancreatic cancer	qPCR, Western blot, in vitro knockdown, etc.	human PC cell lines AsPC-1, PANC1, BxPC-3, SW1990, and human normal cell HPDE6	up-regulated	SNHG1 was significantly upregulated in PC cells. Knockdown of SNHG1 could obviously suppress cell proliferation, invasion, and migration. Furthermore, SNHG1 knockdown inhibited the activation of the Notch 1 signaling pathway and inhibited the expression of N cadherin, Hes1, Vimentin, Notch 1. The inhabitation was reversed when Notch 1 was overexpressed in si SNHG1 cells.	30520072	2018	Downregulation of long noncoding RNA SNHG1 inhibits cell proliferation, metastasis, and invasion by suppressing the Notch 1 signaling pathway in pancreatic cancer
SNHG1	laryngeal cancer	qPCR, Western blot, in vitro knockdown	Tu212 and Hep2 cell lines, LC tissues and paracancerous tissues	up-regulated	SNHG1 was upregulated in LC tissues than that of controls. Besides, its level was higher in LC with T3-T4 relative to those of T1-T2. Higher abundance of SNHG1 was identified in LC patients with lymph node metastasis compared with those non-metastatic patients. Survival analysis indicated that LC patients with high-level SNHG1 had worse overall survival. Knockdown of SNHG1 in Tu212 and Hep2 cells…	31378897	2019	LncRNA SNHG1 promotes cell proliferation in laryngeal cancer via Notch1 signaling pathway
SNHG1	breast cancer	qPCR, Western blot, Luciferase reporter assay, in vitro knockdown	Human normal human breast epithelial cell (MCF-10a) and breast cancer cell lines (MCF-7, MDA-MB-231, ZR75-30 and MDA-MB-453), breast cancer tissues and paired nontumor tissues	up-regulated	SNHG1 upregulation was observed in breast cancer tissues and cells. Knockdown of SNHG1 attenuated breast cancer proliferation, colony formation, migration and invasion. A miRNA, miR-382-5p, was identified as the target of SNHG1. A reciprocal negative regulation was found between SNHG1 and miR-382-5p. SNHG1 knockdown attenuated EMT both in vitro and in vivo. miR-382-5p transfection reversed the tu…	31354360	2019	SNHG1 contributes to proliferation and invasion by regulating miR-382 in breast cancer
SNHG1	hepatocellular carcinoma	qPCR, Western blot, Luciferase reporter assay, in vitro knockdown, RIP	Human normal liver cell line HL-7702 and hepatocellular carcinoma cell lines Li-7, HuH7, HHCC, H-97, Hep3b and SMMC-7721, Lung tissues	up-regulated	Our results indicated a high expression of SNHG1 in hepatocellular carcinoma cells. Downregulation of SNHG1 inhibited proliferative and migratory potentials of hepatocellular carcinoma cells in vitro and in vivo. Moreover, the expression of programmed cell death 4 (PDCD4) was positively regulated by SNHG1 through competing with miR-195-5p.	31330233	2019	Long non-coding RNA SNHG1 functions as a competitive endogenous RNA to regulate PDCD4 expression by sponging miR-195-5p in hepatocellular carcinoma
SNHG1	acute myeloid leukemia	qPCR, Western blot, Luciferase reporter assay, RIP	pAML and THP-1 cells, blood	up-regulated	LncRNA SNHG1 was highly expressed in pAML and THP-1 cells, while miR488-5p was lowly expressed. SNHG1 knockdown in pAML and THP-1 cells inhibited proliferative ability and arrested cell cycle in G0/ G1 phase. Knockdown of SNHG1 markedly upregulated the miR-488-5p expression in pAML and THP-1 cells. Furthermore, RIP and luciferase reporter gene assay confirmed the binding between SNHG1 and miR-488…	31298340	2019	LncRNA SNHG1 overexpression regulates the proliferation of acute myeloid leukemia cells through miR-488-5p/NUP205 axis
SNHG1	non small cell lung cancer	qPCR, Western blot, Luciferase reporter assay, in vitro knockdown, RIP	Human bronchial epithelial cell line (16HBE) and NSCLC cell lines (A549 and H1299), DDP-sensitive NSCLC tissues and DDP-resistant NSCLC tissues	up-regulated	SNHG1 was upregulated in DDP-resistant NSCLC tissues and cell lines. SNHG1 knockdown suppressed the proliferation, migration, invasion and DDP-resistance in DDP-resistance NSCLC cell lines in vitro and inhibited tumor growth in vivo. Moreover, SNHG1 repressed miR-140-5p expression by directly binding to miR-140-5p. SNHG1-knockdown-mediated regulatory effect was antagonized by miR-140-5p. Furtherm…	31288529	2019	Long non-coding RNA SNHG1 contributes to cisplatin resistance in non small cell lung cancer by regulating miR-140-5p/W -catenin pathway
SNHG1	colorectal cancer	qPCR, Western blot, Luciferase reporter assay	CRC cell lines, namely, SW480, HCT116, Lovo, CaCO-2, and HT29, and human embryo intestinal mucosal tissue-sourced cell line (i.e., CCC-HIE-2), cancer tissues and noncancerous tissues	up-regulated	there was a high potential for highly expressed SNHG1 and lowly expressed miR-497/miR- 195 to symbolize CRC patients` unfavorable prognosis (p < .05). Concurrently, CRC cells were detected with higher SNHG1 expression and lower miR-497/miR-195 expression than CCC-HIE-2 cells (p < .05). In addition, the EMT process of CRC cells was facilitated markedly against the contexts of overexpressed SNHG1 a…	31276207	2019	lncRNA SNHG1 cooperated with miR-497/miR-195-5p to modify epithelial-mesenchymal transition underlying colorectal cancer exacerbation
SNHG1	neuroblastoma	qPCR	cell lines (SK-N-DZ, SK-N-SH, SK-N-BE(2)-C)	up-regulated	In conclusion, our study unveils that SNHG1 is up-regulated by MYCN amplification and could be a potential prognostic biomarker for high-risk NB intervention. Kaplan-Meier analysis shows that higher expression of SNHG1 is significantly associated with poor patient survival.	27517149	2016	Co-expression analysis identifies long noncoding RNA SNHG1 as a novel predictor for event-free survival in neuroblastoma
SNHG1	laryngeal squamous cell cancer	qPCR, Western blot, RNAi etc.	laryngeal carcinoma tissues	up-regulated	SNHG1 knockdown could significantly inhibit the proliferation of laryngeal carcinoma HEp-2 cells. Flow cytometry showed that transfection with si-SNHG1 could promote the apoptosis of HEp-2 cells.SNHG1 knockdown could inhibit invasion and migration of HEp-2 cells through inhibiting the epithelial-mesenchymal transition (EMT) process and expressions of matrix metalloproteinase-2 (MMP-2) and MMP-9 i…	29565491	2018	Up-regulation of long non-coding RNA SNHG1 contributes to proliferation and metastasis in laryngeal squamous cell carcinoma.
SNHG1	lung squamous cell carcinoma	qPCR, Western blot, RNAi	lung squamous cell carcinoma tissues	up-regulated	SNHG1 was one of over-expressed lncRNAs in SCC tissues. Knockdown of SNHG1 significantly inhibited the proliferation, metastasis, invasive ability and induced apoptosis of SCC cells.	28415044	2017	Long non-coding RNA SNHG1 regulates zinc finger E-box binding homeobox 1 expression by interacting with TAp63 and promotes cell metastasis and invasion in Lung squamous cell carcinoma
SNHG1	osteosarcoma	qPCR, Luciferase reporter assay, Western blot	osteosarcoma tissues, cell lines (MG-63, U2OS,Saos-2,SOSP-9607, hFOB 1.19)	up-regulated	high SNHG1 expression predicts poor overall survival of OS patients.Knockdown of SNHG1 inhibited cell growth and metastasis of OS in-vitro and in-vivo. there was reciprocal repression between SNHG1 and miR-326 which act as a tumor suppressor in OS cells, and exhibiting a strong negative relationship between SNHG1 and miR-326 expression in OS tissues. SNHG1 increased human nin one binding protein …	29115574	2017	Long non-coding RNA SNHG1 regulates NOB1 expression by sponging miR-326 and promotes tumorigenesis in osteosarcoma.
SNHG1	nasopharyngeal cancer	qPCR, Western blot, Luciferase reporter assay, in vitro knockdown etc.	cell lines (HEK293T , N69, CNE,HNE-1), NPC tissues	up-regulated	Down-regulation of SNHG1 facilitated the expression of miR-145-5p and further suppressed the level of NAUK1 in CNE and HNE-1 cells. Silencing of SNHG1, up-regulation of miR-145-5p and inhibition of NAUK1 by relative transfection all attenuated the aggressiveness of CNE and HNE-1 cells both in vivo and in vitro. Moreover, the impaired cell migration and invasion by SNHG1 siRNA could be rescued by …	29575772	2018	LncRNA SNHG1 functions as a ceRNA to antagonize the effect of miR-145a-5p on the down-regulation of NUAK1 in nasopharyngeal carcinoma cell
SNHG1	glioma	qPCR etc.	glioma tissues, cell lines (U251 and U87)	up-regulated	SNHG1 expression was measured in glioma tissues and cell lines.The association between SNHG1 expression in tissues and clinicopathological characteristics and prognosis in glioma patients was also explored. SNHG1 was highly expressed in glioma tissues, and its upregulation was closely related to old age.ectopic expression of SNHG1 enhanced cell proliferation and cell invasion and reduced cell apo…	28501778	2017	Upregulation of the long non-coding RNA SNHG1 predicts poor prognosis, promotes cell proliferation and invasion, and reduces apoptosis in glioma.
SNHG1	ovarian cancer	qPCR, Western blot	epithelial ovarian carcinoma tissues, cell lines (IOSE25, CAOV-3, SKOV-3, ES2 and A2780)	up-regulated	After lncRNA SNHG1 knockdown in SKOV-3 cells, the cell proliferation and clone formation abilities were significantly inhibited. inhibiting lncRNA SNHG1 could promote the apoptosis of SKOV-3 cells.the down-regulation of lncRNA SNHG1 could inhibit the invasion and metastasis of SKOV-3 cells, whose mechanism was related to the inhibition of EMT process and down-regulation of expressions of MMPs.	29424921	2018	Role of long non-coding RNA SNHG1 in occurrence and progression of ovarian carcinoma.
SNHG1	colon cancer	qPCR, Western blot etc.	colon cancer tissues, cell lines (HCT-116, Caco-2 and HT-29)	up-regulated	Cell functional experiments were performed after knockdown of SNHG1, including Cell Counting Kit-8 assay, colony formation assay, Transwell assay, and flow cytometric analyses of cell apoptosis, which suggested that SNHG1 stimulated colon cancer cell proliferation, promoted cell invasion and migration, and inhibited apoptosis. Immunohistochemical staining and western blotting experiments revealed…	29749530	2018	Long non-coding RNA SNHG1 predicts a poor prognosis and promotes colon cancer tumorigenesis.
SNHG1	cervical cancer	Microarray, qRT-PCR	CESC tissues, cell lines (HeLa and C-33A)	up-regulated	SNHG1 was highly expressed in cervical cancer tissues and cervical cancer cell lines. SNHG1 siRNA could knock-down the expression level of SNHG1 in cervical cancer cell lines HeLa and C33-A. After knock-down of SNHG1, cell proliferation and migration as well as invasiveness in HeLa and C-33A cells decreased.	28930646	2018	LncRNA SNHG1 enhances cell proliferation, migration, and invasion in cervical cancer.
SNHG1	gastric cancer	qPCR, Western blot etc.	gastric tissue, cell lines (NCI-N87, MKN-45)	up-regulated	The expression of lncRNA SNHG1 in gastric cancer tissues was significantly higher than that in adjacent tissues and was correlated with TNM stage, T stage, and lymph node metastasis. The survival time of patients with higher expression level of lncRNA-SNHG1 was significantly lower than that of the lower expression level. LncRNA-SNHG1 accelerated the proliferation of gastric cancer cells obviously…	28754593	2017	LncRNA-SNHG1 contributes to gastric cancer cell proliferation by regulating DNMT1
SNHG1	esophageal cancer	qPCR, Western blot, northern blot etc.	esophageal cancer tissues	up-regulated	In addition, lncRNA-Snhg1 was significantly upregulated in esophageal carcinoma tissues and promoted esophageal carcinoma cell growth. SNHG1 acted as a non-degradable sponge to relieve the suppression on CST3 caused by miR-338.	28423738	2017	LncRNA Snhg1, a non-degradable sponge for miR-338, promotes expression of proto-oncogene CST3 in primary esophageal cancer cells
SNHG1	non small cell lung cancer	qRT-PCR, Western blot, Luciferase reporter assay, in vitro knockdown, RIP	NSCLC cell lines (H358, H1299, A549, and SK-MES-1), bronchial epithelial cell line (HBE)	up-regulated	SNHG1 directly bound to microRNA (miRNA)-145-5p,isolating miR-145-5p from its target gene MTDH.Inhibition of SNHG1 suppressed NSCLC cell viability, proliferation,migration, and invasion in vitro, but its effect was rescued by miR-145-5p inhibition. These results demonstrate that SNHG1 contributes to NSCLC progression by modulating the miR-145-5p/ MTDH axis, and it could potentially be a therapeut…	29466052	2018	Long noncoding RNA SNHG1 promotes non-small cell lung cancer progression by up-regulating MTDH via sponging miR-145-5p.
SNHG1	non small cell lung cancer	qPCR, RNAi etc.	cell lines (NL9980, L9981, A549, H1299, H460, SK-MES-1 etc.)	up-regulated	Noncoding RNA SNHG1 expression was significantly upregulated in lung cancer cells when compared with normal bronchial epithelial cells. In addition, in vitro assays our results indicated that knockdown of SNHG1 inhibited cell proliferation.	25818744	2015	Noncoding RNA small nucleolar RNA host gene 1 promote cell proliferation in nonsmall cell lung cancer.
SNHG1	hepatocellular carcinoma	qPCR, Cell transfection, Luciferase reporter assay, Cell proliferation assay, ISH etc.	HCC tissues, cell lines (HepG2, L02)	up-regulated	The expression level of lncRNA SNHG1 was remarkably upregulated in HCC tissues and cell lines compared with normal tissues and cell lines. High expression of lncRNA SNHG1 contributed to the downregulation of miR-195 in HepG2 cells. Also, lncRNA SNHG1 exacerbated HCC cell proliferation, invasion, and migration in vitro through the inhibition of miR-195.	27932778	2016	Expression of Long Non-Coding RNA (lncRNA) Small Nucleolar RNA Host Gene 1 (SNHG1) Exacerbates Hepatocellular Carcinoma Through Suppressing miR-195.
SNHG1	esophageal cancer	qPCR, Western blot	esophageal squamous cell cancertissues, cell lines (Eca109 and TE-1)	up-regulated	increased lncRNA SNHG1 expression levels markedly correlated with lymph node etastasis, depth of invasion, TNM stage and reduced over survival time in ESCC patients.knockdown of lncRNA SNHG1 could inhibit cell proliferation and cell invasion capacity and cell Epithelial-Mesenchymal Transition (EMT) phenomenon by up-regulation E-cadherin and down-regulating Vimentin and N-cadherin in ESCC cells.kn…	29081407	2017	Downregulation of SNHG1 suppresses cell proliferation and invasion by regulating Notch signaling pathway in esophageal squamous cell cancer.
SNHG1	hepatocellular carcinoma	qPCR, RNAi, Western blot, Flow cytometry assay etc.	liver cancer tissues, cell lines (SMMC-7721, MHCC97H, HCCLM3 and HepG2)	up-regulated	we found SNHG1 was upregulated in HCC tissues in comparison with adjacent liver tissues in both publicly available microarray data and our own cohort. High SNHG1 expression was correlated with large tumor size, poor differentiation, and aggressive BCLC stage. Kaplan-Meier survival analysis demonstrated that high SNHG1 expression predicts poor prognosis of HCC patients. Gain-of-function and loss-o…	27133041	2016	Long noncoding RNA SNHG1 predicts a poor prognosis and promotes hepatocellular carcinoma tumorigenesis
SNHG1	non small cell lung cancer	qPCR, RNAi, Western blot, Luciferase reporter assay, Cell proliferation assay etc.	NSCLC tissues, cell lines (A549, SPC-A1, H23 and NCI-H520)	up-regulated	SNHG1 was up-regulated in non-small cell lung cancer (NSCLC) tissues and cell lines. Furthermore,SNHG1 inhibition suppressed NSCLC cell proliferation both in vitro and in vivo. We also found that miR-101-3p could act as a target of SNHG1 in NSCLC and the inhibition of NSCLC progression induced by SNHG1 knockdown required the activity of miR-101-3p.In addition,we identified that SOX9 acted as a ta…	28147312	2017	Upregulated lncRNA SNHG1 contributes to progression of non-small cell lung cancer through inhibition of miR-101-3p and activation of Wnt/B-catenin signaling pathway.
SNHG1	prostate cancer	qPCR, Western blot, Luciferase Reporter Assays	prostate cancer tissues, cell lines (PC3, DU145, LNCap, RWPE-1 and HEK293T)	up-regulated	In this study,we demonstrated that a lncRNA, Small Nucleolar RNA Host Gene 1 (SNHG1), as a ceRNA for miR-199a-3p, played a critical role in prostate cancer cell proliferation. We found that SNHG1 was aberrantly up-regulated in prostate carcinoma tissues; while, miR-199a-3p was abnormally down-regulated.	28400279	2017	SNHG1 lncRNA negatively regulates miR-199a-3p to enhance CDK7 expression and promote cell proliferation in prostate cancer
SNHG1	prostate cancer	Microarray, qPCR etc.	prostate cancer tissues, cell lines (LNCaP)	down-regulated	Five lncRNAs, RP1-4514.2, SUZ12P1, SNHG5, LINC01138, and SNHG1, were down-regulated under DHT treatment. Five lncRNAs, KLKP1, LINC00969, LINC-PINT, TUG1 and MIR17HG, were up-regulated under DHT treatment. Notably, RP1-4514.2 and LINC01138 were induced and KLKP1 was reduced over 2 fold after AR silenced, suggesting the involvement of AR in androgen-mediated regulation of these lncRNAs expressions.	27556357	2016	Identification of androgen-responsive lncRNAs as diagnostic and prognostic markers for prostate cancer.
SNHG1	prostate cancer	Microarray, qPCR etc.	prostate cancer tissues, cell lines (WPMY-1, DU145, PC-3 and LNCaP)	up-regulated	To further validate the results, we examined the expression levels in 11 normal prostate tissues and 14 prostate cancer tissues with real-time PCR. All of these lncRNAs except LINC00969, were expressed significantly higher in prostate cancer samples compared with normal prostate tissues, which were consistent with the TCGA and microarray results. Then, the expression levels of ten lncRNAs were va…	27556357	2016	Identification of androgen-responsive lncRNAs as diagnostic and prognostic markers for prostate cancer.
SNHG1	colorectal cancer	qPCR, Western blot	colorectal cancer tissues, cell lines (LOVO and HCT116)	up-regulated	SNHG1 expression was correlated with advanced colorectal cancer stage and tumor recurrence.SNHG1 promoted cell proliferation by acting as a sponge of miR-145, a well known tumor suppressor of colorectal cancer.colorectal cancer patients with higher expression of SNHG1 had a worse prognosis.SNHG1 may act as a potential therapeutic target for the treatment of colorectal cancer.	29416759	2017	SNHG1 promotes cell proliferation by acting as a sponge of miR-145 in colorectal cancer.
SNHG1	colorectal cancer	qPCR, Western blot	colorectal cancer tissues, cell lines (CCC-HIE-2,SW480, HCT116, HT-29, LOVO, CaCO-2)	up-regulated	SNHG1 expression levels were upregulated aberrantly in colorectal cancer tissues and colorectal cancer cell lines. patients with high SNHG1 expression level had poorer overall survival (OS) and progression-free survival (PFS) than those with low SNHG1 expression.increased SNHG1 expression was proved to be an independent unfavorable prognostic indicator for CRC.SNHG1 silencing inhibited the growth…	29340086	2017	Up-regulation of lncRNA SNHG1 indicates poor prognosis and promotes cell proliferation and metastasis of colorectal cancer by activation of the Wnt/B-catenin signaling pathway.
SNHG1	colorectal cancer	qRT-PCR, Western blot	CRC tissues, CRC cell lines (Caco-2, M5, DLD1, HCT116, SW620, SW480, HT29)	up-regulated	SNHG1 expression level was elevated in CRC tissues when compared to adjacent tissues (n=86). SNHG1 knockdown significantly suppressed cell proliferation and viability, while SNHG1 overexpression had the opposite effect. Decreased SNHG1 expression enhanced cell apoptosis and triggered cell cycle arrest in G0/G1 phase, while elevated SNHG1 expression done the opposite. Besides, downregulation of SN…	29509245	2018	Long non-coding RNA (lncRNA) small nucleolar RNA host gene 1 (SNHG1) promote cell proliferation in colorectal cancer by affecting P53.
SNHG1	colorectal cancer	qPCR, Western blot etc.	CRC tissues, cell lines (M5, LOVO, HCT116, SW480 and NCM460)	down-regulated	SNHG1 expression was higher in CRC tissue lines other than the cancer adjacent tissues. down-regulated SNHG1 resulting in smaller tumor size and lighter tumor weight. down-regulated SNHG1 inhibited cell migration, proliferation and colony formation, but promoted cell apoptosis. down-regulated SNHG1 could inhibit CRC tumor genesis and SNHG1 might act as an important potential therapeutic target in…	28759957	2017	Down-regulated long non-coding RNA SNHG1 inhibits tumor genesis of colorectal carcinoma.
SNHG1	cholangiocarcinoma	qPCR, RNA-seq, Microarray, RIP, ChIP, Western blot, Flow cytometry assay,	CCA cell lines (HuCCT, RBE). normal HIBEpiC. 92 pairs of cancer and 91 normal tissue samples.	up-regulated	These data verified a major function of the epigenetic regulation of SNHG1 in CCA oncogenesis, in addition to its likely function as a target for CCA interruption.To summarize, as suggested by our research works, the regulatory mechanism in the tumorigenesis of SNHG1, by which SNHG1 could promote malignancy of CCA through regulating the transcription of CDKN1A epigenetically in the nucleus, facil…	29970899	2018	Epigenetic silencing of tumor suppressor gene CDKN1A by oncogenic long non-coding RNA SNHG1 in cholangiocarcinoma.
SNHG1	lung cancer	qPCR etc.	blood	differential expression	The panels of three miRNAs (miRs-21, 210, and 486-5p), two lncRNAs (SNHG1 and RMRP), and two FUTs (FUT8 and POFUT1) have a sensitivity of 81-86% and a specificity of 84-87% for diagnosis of lung cancer. From the seven genes, an integromic plasma signature comprising miR-210, SNHG1, and FUT8 is developed that produces higher sensitivity (95.45%) and specificity (96.97%) compared with the individua…	29872497	2018	An integromic signature for lung cancer early detection.
LOXL1-AS1	ovarian cancer	qRT-PCR, RIP	ovarian cancer tissues,cell lines (A2780, SKOV3, Caov-3 and OVCAR3)	up-regulated	lncRNA LOXL1-AS1 promotes ovarian cancer cell growth, migratory and invasiveness via modulating miR-18b-5p/VMA21 axis.	32058209	2020	Non-coding RNA LOXL1-AS1 exhibits oncogenic activity in ovarian cancer via regulation of miR-18b-5p/VMA21 axis
LOXL1-AS1	endometrial cancer	qPCR, RIP	EC tissues,cell lines (HAC-1A, KLE, Ishikawa and RL-95-2)	up-regulated	LOXL1-AS1 exerted oncogenic roles in EC progression by sponging miR-28-5p and thereby upregulating RAP1B.	32006897	2020	LncRNA LOXL1-AS1 promotes endometrial cancer progression by sponging miR-28-5p to upregulate RAP1B expression
LOXL1-AS1	lung adenocarcinoma	qRT-PCR, Western blot	LUAD tissues,cell lines	up-regulated	Our present study suggested that LOXL1锛岮S1 expression was considerably increased in LUAD tissues and cells.MYBL2 was discovered to interact with LOXL1锛岮S1 promoter, indicating a positive feedback loop of LOXL1-AS1/miR-423-5p/MYBL2 in LUAD.	31758653	2019	LncRNA LOXL1-AS1 regulates the tumorigenesis and development of lung adenocarcinoma through sponging miR-423-5p and targeting MYBL2
LOXL1-AS1	non small cell lung cancer	qRT-PCR	NSCLC tissues,cell lines	up-regulated	The expression of LOXL1-AS1 was overexpressed in NSCLC specimens than adjacent control specimens.LOXL1-AS1 enhanced NSCLC cell proliferation and invasion via sponging miR-324-3p in NSCLC cell.	31737192	2019	LncRNA LOXL1-AS1 promotes invasion and proliferation of non-small-cell lung cancer through targeting miR-324-3p
LOXL1-AS1	pancreatic cancer	RT-qPCR, Western blot, RIP	PC cell lines(SW1990, BXPC-3, PANC-1, and PaCa-2)	up-regulated	lncRNA LOXL1-AS1/miR-28-5p/SEMA7A axis facilitates PC progression.	31732974	2019	LncRNA LOXL1-AS1/miR-28-5p/SEMA7A axis facilitates pancreatic cancer progression
LOXL1-AS1	osteosarcoma	qPCR, Western blot, RNA-seq	osteosarcoma tissues,cell lines (MG63, U-2 OS, Saos-2, HOS , hFOB1.19)	up-regulated	LOXL1-AS1 overexpression acted as an independent poor predictor for overall survival in osteosarcoma patients.	30944201	2019	LOXL1-AS1 predicts poor prognosis and promotes cell proliferation, migration, and invasion in osteosarcoma.
LOXL1-AS1	breast cancer	qPCR, Luciferase Reporter Assay, RIP, Western blot analysis	breast cancer cell lines (T47D, MCF7, MDA-MB-231, and MDA-MB-468 cells), as well as MCF10A nonmalignant breast epithelial cells,primary tumor specimens	up-regulated	LOXL1-AS1 is upregulated in breast cancer tissues and cells compared to noncancerous counterparts. LOXL1-AS1 can interact with EZH2 protein to enhance EZH2-mediated transcriptional repression of miR-708-5p. Rescue experiments indicate that co-expression of miR-708-5p attenuates LOXL1-AS1-induced invasiveness in breast cancer.	31945728	2020	Long Non-coding RNA LOXL1-AS1 Drives Breast Cancer Invasion and Metastasis by Antagonizing miR-708-5p Expression and Activity
LOXL1-AS1	gastric cancer	qRT-PCR, Luciferase Reporter Assay, Western blot	GC tissues,GC cell lines (BGC823, AGS, NCI-N87, MGC803 and SGC7901 cells) and normal epithelial cells of gastric mucosa (GES-1)	up-regulated	LOXL1-AS1 expression in GC samples was significantly increased, which was correlated with unfavorable pathological indexes. Highly expressed LOXL1-AS1 was closely linked to shorter overall survival time and post-progression survival time of the patients. LOXL1-AS1 markedly modulated the malignant phenotypes of GC cells. Additionally, overexpressed LOXL1-AS1 notably reduced the expression of miR-1…	31908498	2019	LOXL1-AS1 Drives The Progression Of Gastric Cancer Via Regulating miR-142-5p/PIK3CA Axis
LOXL1-AS1	breast cancer	qRT-PCR, Western blot, Luciferase Reporter Assay	Breast cancer tissues,breast epithelial normal cells (HBL100) and breast cancer cell lines (MCF-7, MDA-MB-231, BT549 and SKBR-3)	up-regulated	LOXL1-AS1 expression was induced while miR-142-3p expression was decreased in breast cancer tissues and cells, implying that LOXL1-AS1 and miR-143-3p play an important role in cell progression of breast cancer. Further investigation showed that silencing LOXL1-AS1 inhibited proliferation, promoted cell apoptosis and decreased the capacity of cell migrated and invasive in breast cancer cells.	31841194	2019	LncRNA LOXL1-AS1 Inhibited Cell Proliferation, Migration and Invasion as Well as Induced Apoptosis in Breast Cancer via Regulating miR-143-3p
LOXL1-AS1	prostate cancer	qRT-PCR , Microarray , Western blot etc.	A normal prostate cell line RWPE-1 (ATCC, Manassas,VA) ,human prostate cancer cell line DU-145	down-regulated	lncRNA LOXL1-AS1 and EGFR were both downregulated, while miR-let-7a-5p was upregulated in doxorubicin-resistant prostate cancer DU-145 cells.MiR-let-7a-5p could target both lncRNA LOXL1-AS1 and EGFR to affect PCa progression. Upregulation of lncRNA LOXL1-AS1 promoted cell proliferation and migration, while suppressed cell apoptosis.Silence of lncRNA LOXL1-AS1 inhibited the tumor growth in vivo in…	31188543	2018	LncRNA LOXL1-AS1/miR-let-7a-5p/EGFR-related Pathway Regulates the Doxorubicin Resistance of Prostate Cancer DU-145 Cells
LOXL1-AS1	cholangiocarcinoma	qRT-PCR , Luciferase reporter assay , Western blot etc.	CCA specimens and normal tissues ,human CCA cell lines (RBE, HuCCT1, QBC939, Huh-28, and CCLP1) and HIBEC cells	up-regulated	LOXL1-AS1 was found overexpressed in CCA tissues.Additionally, upregulation of LOXL1-AS1 was associated with lymph node invasion, advanced TNM stages and unfavorable prognosis.LOXL1-AS1 could facilitate cell proliferation, migration and invasion and attenuate cell apoptosis.LOXL1-AS1 functioned as a ceRNA to elevate ATP-binding cassette transporter A1 (ABCA1) level by sponging miR-324-3p and exhi…	31003776	2019	Long Non-Coding RNA LOXL1-AS1 Acts as a ceRNA for miR-324-3p to Contribute to Cholangiocarcinoma Progression via Modulation of ATP-binding Cassette Transporter A1
LOXL1-AS1	medulloblastoma	qPCR, Western blot	medulloblastoma tissues, cell lines(Daoy, D283, D425, D341, D458)	up-regulated	It was initially found that LOXL1-AS1 was significantly overexpressed in clinical medulloblastoma tissues compared with the adjacent noncancerous tissues. Cell cycle arrest led to eventual cell apoptosis by LOXL1-AS1 knockdown. knockdown of LOXL1-AS1 inhibited cell migration and reversed epithelial-to-mesenchymal transition (EMT).	30050750	2018	LncRNA LOXL1-AS1 Promotes the Proliferation and Metastasis of Medulloblastoma by Activating the PI3K/AKT Pathway.
LOXL1-AS1	prostate cancer	qPCR, RNA-seq, Luciferase reporter assay, RNAi, other	Prostate cancer cells PC3 and DU145	down-regulated	Here, we found that LOXL1-AS1 down-regulation inhibited prostate cancer cell proliferation and cell cycle progression. RNA sequencing analysis revealed that it regulates the expression of cell cycle-related genes. LOXL1-AS1 is predominantly distributed in the cytoplasm, where it interacts with miR-541-3p. In addition, miR-541-3p targets the cell cycle regulator CCND1 in prostate cancer cells. LOX…	30278884	2018	Long Noncoding RNA LOXL1-AS1 Regulates Prostate Cancer Cell Proliferation and Cell Cycle Progression Through miR-541-3p and CCND1
LOXL1-AS1	gastric cancer	qPCR, Western blot, Luciferase reporter assay, RIP, etc.	gastric cancer tissues, gastric cancer cell lines (MKN-45, AGS, SGC7901 and MGC-803) and human normal gastric epithelial cell line GES-1	up-regulated	LOXL1 AS1 was highly expressed in tissues and cells of gastric cancer. The upregulation of LOXL1 AS1 predicted poor prognosis in gastric carcinoma. Our find ings demonstrated that LOXL1 AS1 accelerated the deterioration of gastric cancer by inducing cell proliferation, migration, EMT and stemness. Moreover, the expression of USF1 in gastric cancer was higher than in normal control and LOXL1 AS1 n…	31468594	2019	LncRNA LOXL1-AS1 facilitates the tumorigenesis and stemness of gastric carcinoma via regulation of miR-708-5p/USF1 pathway
LOXL1-AS1	glioblastoma	qPCR, Western blot etc.	glioblastoma tissues, cell lines (U87MG)	down-regulated	We used transcriptomic data and experimental evidences to demonstrate that silencing LncRNA LOXL1-AS1 was a new regulator of NF-kB signaling pathway through repressing RELB directly, resulting in increased marker genes of PN subtype and decreased those of MES.GBM cell proliferation was functionally suppressed by LOXL1-AS1's knockdown expression,. Furthermore, RELB's rescue could reverse LOXL1-AS1…	29678575	2018	Silencing LncRNA LOXL1-AS1 attenuates mesenchymal characteristics of glioblastoma via NF-kB pathway.
MAGI2-AS3	non small cell lung cancer	qPCR, Western blot	NSCLC tissues,cell lines	down-regulated	MAGI2-AS3 may sponge miR-25 to upregulate RECK, thereby inhibiting NSCLC cell invasion and migration.	32138716	2020	LncRNA MAGI2-AS3 is downregulated in non-small cell lung cancer and may be a sponge of miR-25
MAGI2-AS3	lung squamous cell carcinoma	RT-qPCR, Western blot	LUSC tissues,cell lines (A549, PC9, NCI-H441, and NCI-H1650)	up-regulated	lncRNA MAGI2-AS3 suppressed LUSC by regulating miR-374a/b-5p/CADM2 axis, which might potentially serve as a therapeutic marker for LUSC patients.	32021443	2020	Long Noncoding MAGI2-AS3 Suppresses Several Cellular Processes of Lung Squamous Cell Carcinoma Cells by Regulating miR-374a/b-5p/CADM2 Axis
MAGI2-AS3	colorectal cancer	qRT-PCR, Western blot	CRC cell lines(HCT-116, RKO, SW480, and HT-29)	up-regulated	TMEM106B overexpression recovered the effects of MAGI2-AS3 inhibition on cell apoptosis, proliferation, and migration in CRC. MAGI2-AS3 drives CRC progression through regulating miR-3163/TMEM106B axis.	31709544	2019	Long noncoding MAGI2-AS3 promotes colorectal cancer progression through regulating miR-3163/TMEM106B axis
MAGI2-AS3	non small cell lung cancer	qPCR	NSCLC plasma	down-regulated	The levels of MAGI2-AS3 and ZFAS1 in both plasma and platelets of NSCLC patients were significantly downregulated than those in healthy controls. A positive correlation of long noncoding RNA expression was observed between platelets and plasma. By ROC analysis, we found that molecular interrogation of MAGI2-AS3 and ZFAS1 in TEPs and plasma can offer valuable diagnostic performance for NSCLC patie…	29922089	2018	LncRNAs and EGFRvIII Sequestered in TEPs Enable Blood-Based NSCLC Diagnosis
MAGI2-AS3	non small cell lung cancer	qPCR	NSCLC tissues and cell lines	down-regulated	LncRNA MAGI2-AS3 was downregulated in NSCLC tissues and cell lines.	31539127	2019	LncRNA MAGI2-AS3 suppresses the proliferation and invasion of non-small cell lung carcinoma through miRNA-23a-3p/PTEN axis.
MAGI2-AS3	gastric cancer	Microarray, qPCR	GEO	down-regulated	Although MAGI2-AS3 has not been reported in GC, the qPCR results at least confirmed its altered expression level in GC.	31934786	2020	Comprehensive Analysis of lncRNAs Associated With the Pathogenesis and Prognosis of Gastric Cancer
MAGI2-AS3	non small cell lung cancer	qRT-PCR, Western blot	tissue samples,H23 (ATCC) human NSCLC cell line	down-regulated	MAGI2-AS3 and suppressor of cytokine signaling 1 (SOCS-1) were both downregulated in NSCLC.MAGI2-AS3 overexpression mediated the upregulated, while miR-155 expression mediated the downregulated SOCS-1 overexpression. RNA binding analysis showed that MAGI2-AS3 may be a sponge of miR-155. Cell proliferation revealed decreased cell proliferation rate of NSCLC cells after MAGI2-AS3 and SOCS-1 overexp…	31910343	2020	LncRNA MAGI2-AS3 Upregulates Cytokine Signaling 1 by Sponging miR-155 in Non-Small Cell Lung Cancer
MAGI2-AS3	high grade ovarian serous cancer	RNA-seq, qRT-PCR	ovarian cancer cell lines PEA1, PEA2, PEO14, and PEO23	down-regulated	MAGI2-AS3 acts as a tumor suppressor in EOC, specifically in HGSC by sponging miR-15-5p, miR-374a-5p and miR-374b-5p, and altering downstream signaling of certain mRNAs through a ceRNA network.	31842477	2019	Long Non-Coding RNA MAGI2-AS3 Is a New Player With a Tumor Suppressive Role in High Grade Serous Ovarian Carcinoma
MAGI2-AS3	gastric cancer	RNA-seq, qRT-PCR	gastric cancer cell lines (MKN74, MKN45, KATO III, AGS, and HGC27) and the normal gastric cell line GES-1,TCGA,GEO	up-regulated	lncRNA MAGI2-AS3 was overexpressed in gastric cancer tissues.lncRNA MAGI2-AS3 was an independent prognostic factor for both overall survival and disease-free survival of gastric cancer patients.MAGI2-AS3 was identified to be an epithelial-mesenchymal transition (EMT)-related lncRNA and was highly co-expressed with ZEB1/2 in both gastric cancer tissues and normal stomach tissues.lncRNA MAGI2-AS3 c…	31837602	2020	LncRNA MAGI2-AS3 Is Regulated by BRD4 and Promotes Gastric Cancer Progression via Maintaining ZEB1 Overexpression by Sponging miR-141/200a
MAGI2-AS3	cervical squamous cell carcinoma	qPCR, Western blot	CSCC tissues,C-33A human CSCC cell line	up-regulated	CDK6 and MAGI2-AS3 were both up-regulated in CSCC and positively correlated with each other.High levels of MAGI2-AS3 were associated with the poor survival of CSCC patients. In CSCC cells, MAGI2-AS3 over-expression up-regulated CDK6, while MAGI2-AS3 siRNA down-regulated CDK6. In CCK-8 assay, MAGI2-AS3 and CDK6 over-expression led to increased proliferation rate of CSCC cells by reducing CDK6 leve…	31832086	2019	LncRNA MAGI2-AS3 Is Involved in Cervical Squamous Cell Carcinoma Development Through CDK6 Up-Regulation
MAGI2-AS3	glioma	qRT-PCR etc.	human glioma tissues and the matched tumor-adjacent tissues ,	down-regulated	The relative expression level of MAGI2-AS3 in glioma tissues was significantly lower than those in adjacent normal brain tissues.Patients with low MAGI2-AS3 expression levels tended to have worse overall survival than those with high levels of MAGI2-AS3 expression.MAGI2-AS3 expression in glioma tissues was an independent prognostic factor for overall survival.	31081100	2019	Expression of Long Non-Coding RNA MAGI2-AS3 in Human Gliomas and Its Prognostic Significance
MAGI2-AS3	bladder cancer	qPCR, Luciferase reporter assay, other	BCa tissues and cell lines(g EJ, T24 and RT4)	down-regulated	Functionally, we showed that MAGI2-AS3 overexpression inhibits proliferation, migration and invasion of BCa cells. Moreover, ectopic expression of MAGI2-AS3 suppresses BCa growth in vivo.	30442369	2018	Long Noncoding RNA MAGI2-AS3 Regulates CCDC19 Expression by Sponging miR-15b-5p and Suppresses Bladder Cancer Progression
MAGI2-AS3	breast cancer	qPCR, Western blot etc.	breast cancer tissues, cell lines (MDA-MB-231, MCF-7 and MCF-10A)	down-regulated	Our results showed MAGI2-AS3 to be down-regulated in breast cancer tissues compared to normal adjacent tissues. Moreover, MAGI2-AS3 markedly inhibited breast cancer cell growth and increased expression of Fas and Fas ligand (FasL). In conclusion, our data suggest that MAGI2-AS3 expression is decreased in breast cancer and that MAGI2-AS3 plays an important role as a tumour suppressor by targeting …	29679339	2018	Long non-coding RNA (lncRNA) MAGI2-AS3 inhibits breast cancer cell growth by targeting the Fas/FasL signalling pathway.
MAGI2-AS3	non small cell lung cancer	qPCR, etc.	blood	down-regulated	MAGI2-AS3 level significantly correlated with tumor-node-metastasis (TNM) stage (p=0.001 in TEPs, p=0.003 in plasma), lymph-node metastasis (p=0.016 in TEPs, p=0.023 in plasma), and distant metastasis (p=0.045 in TEPs, p=0.045 in plasma). Our data suggested that EGFRvIII can also be detected in blood platelets and there was no difference with detection in plasma. EGFRvIII RNA existed in both TEPs…	29922089	2018	LncRNAs and EGFRvIII sequestered in TEPs enable blood-based NSCLC diagnosis.
MALAT1	cervical cancer	qRT-PCR, Western blot	cervical carcinoma tissues,cell lines(C-33A, Ca Ski, HeLa and SiHa)	up-regulated	MALAT1 as the competitive endogenous long non-coding RNA for miR-625-5p, and over-expression of MALAT1 attenuated the inhibitory effect of miR-625-5p on NF-魏B signaling in cervical carcinoma.	32152961	2020	MicroRNA-625-5p Sponges lncRNA MALAT1 to Inhibit Cervical Carcinoma Cell Growth by Suppressing NF-魏B Signaling
MALAT1	non small cell lung cancer	qRT-PCR, Western blot	NSCLC tissues,cell lines (H460, A549, H661 and H358)	up-regulated	Both knockdown of MALAT1 and miR-374b-5p overexpression inhibited proliferation, migration and invasion and induced apoptosis in NSCLC cells. over-expression of SRSF7 reversed the effects of MALAT1 knockdown on proliferation, apoptosis, migration and invasion in NSCLC cells. Finally, overexpression of MALAT1 suppressed NSCLC tumor growth in vivo.MALAT1 contributed to NSCLC progression through the…	32141554	2020	Long non-coding RNA MALAT1 regulates proliferation, apoptosis, migration and invasion via miR-374b-5p/SRSF7 axis in non-small cell lung cancer
MALAT1	glioma	qRT-PCR, Western blot	glioma tissues	up-regulated	EVs lncRNA MALAT1 released from GSCs could modulate the inflammatory response of microglia after lipopolysaccharide stimulation through regulating the miR-129-5p/HMGB1 axis.	32117213	2020	Extracellular Vesicle lncRNA Metastasis-Associated Lung Adenocarcinoma Transcript 1 Released From Glioma Stem Cells Modulates the Inflammatory Response of Microglia After Lipopolysaccharide Stimulation Through Regulating miR-129-5p/High Mobility Group Box-1 Protein Axis
MALAT1	cervical cancer	RT-PCR, western-blot	cervical cancer cell lines	up-regulated	HPV18 E6/E7 activated the IL-6/STAT3 signaling and, in reciprocal, IL-6/STAT3 strengthened HPV18 E6/E7 expression in HeLa cells. Both HPV18 E6/E7 and IL-6/STAT3 were involved in MALAT1 expression and they worked synergistically in the upregulation of MALAT1 gene.IL-6/STAT3 mediates the HPV18 E6/E7 stimulated upregulation of MALAT1 gene in cervical cancer HeLa cells.	32113834	2020	IL-6/STAT3 mediates the HPV18 E6/E7 stimulated upregulation of MALAT1 gene in cervical cancer HeLa cells
MALAT1	gastric cancer	qRT-PCR, Western blot	GC tissues	up-regulated	the knockdown of MALAT1 or overexpression of miR-22-3p inhibited GC/OXA cell survival, proliferation, and drug resistance as well as induced apoptosis, which could be reversed by the inhibition of miR-22-3p or overexpression of ZFP91.	32104001	2020	lncRNA MALAT1 modulates oxaliplatin resistance of gastric cancer via sponging miR-22-3p
MALAT1	gastric cancer	qRT-PCR, Western blot	GC tissues,cell lines (SGC-7901 and BGC-823)	up-regulated	Silencing of MALAT1 inhibited the proliferation and promoted the apoptosis of GC cells through upregulating miR-22-3p and downregulating ErbB3.	32021298	2020	Silencing of LncRNA Metastasis-Associated Lung Adenocarcinoma Transcript 1 Inhibits the Proliferation and Promotes the Apoptosis of Gastric Cancer Cells Through Regulating microRNA-22-3p-Mediated ErbB3
MALAT1	esophageal squamous cell carcinoma	qPCR	esophageal squamous cell cancer tissues	up-regulated	The expression levels of UCA1 and MALAT1 lncRNAs in ESCC tissues were significantly higher than those in adjacent carcinoma tissues, and there were statistically significant differences in TNM staging between the patients with high lncRNA expression and low lncRNA expression. The OS and DFS of patients with high UCA1 and MALAT1 lncRNA expression levels were significantly shorter than those with l…	30002691	2018	Expression of UCA1 and MALAT1 Long-Chain Non-Coding RNAs in Esophageal Squamous Cell Carcinoma Tissues Is Predictive of Patient Prognosis
MALAT1	papillary thyroid cancer	qPCR	papillary thyroid cancer tissues	up-regulated	MALAT1 expression was upregulated in PTC tissues compared with paired corresponding noncancerous tissues. We also found that upregulated MALAT1 expression was correlated with tumor size, lymph node metastases (p = 0.011) and WHO disease stage. The area under the curve was 0.6320, 0.7192, 0.7089 and 0.7000 for PTC, lymph node metastasis, extrathyroidal extension and WHO disease stage prediction, r…	29987950	2018	Upregulation of Long Noncoding RNA MALAT1 in Papillary Thyroid Cancer and Its Diagnostic Value
MALAT1	colorectal cancer	qPCR, Western blot, in vitro knockdown, RNAi	colorectal cancer tissues, cell lines (SW480 and SW620)	up-regulated	We found that the DCP1A expression level in tumors was significantly higher than those in the corresponding normal tissues. The survival statistics showed that for CRC patients with T3 and T4 stages,higher DCP1A levels experienced significantly decreased the survival expectancy than patients with lower DCP1A, suggesting that DCP1A may be involved in the generation and development of colorectal ca…	29964337	2018	MALAT1 Promotes the Colorectal Cancer Malignancy by Increasing DCP1A Expression and miR203 Downregulation
MALAT1	ovarian cancer	qPCR, Western blot	ovarian cancer tissues, cell lines(KOV3, OVCAR3, 3AO and HO8910)	up-regulated	The relative expression level of MALAT1 was identified to be aberrantly up-regulated in ovarian cancer tissues and cell lines. The expression level of MALAT1 in ovarian cancer with metastasis was increased compared with ovarian cancer without metastasis. The high expression level of MALAT1 was associated with poor prognosis in ovarian cancer patients. The down-regulation of MALAT1 inhibited cell …	29949143	2018	Long Non-Coding RNA MALAT1 Regulates Ovarian Cancer Cell Proliferation, Migration and Apoptosis Through Wnt/尾-catenin Signaling Pathway
MALAT1	lung adenocarcinoma	qPCR, Western blot, in vitro knockdown, RIP	lung adenocarcinoma cell lines (A549)	up-regulated	The lncRNA metastasis-associated lung adenocarcinoma transcript-1 (MALAT-1) was upregulated significantly by hypoxia in A549 cells. By considering its promotive effects on malignant tumor behaviors, in the present study, it was identified that upregulated MALAT-1 released the binding of PTB-associated splicing factor (PSF) to its target gene, GAGE6, and thus promoted proliferation, migration and …	29928414	2018	Hypoxia Exposure Upregulates MALAT-1 and Regulates the Transcriptional Activity of PTB-associated Splicing Factor in A549 Lung Adenocarcinoma Cells
MALAT1	esophageal cancer	qPCR, Western blot	esophageal cancer cell lines(KYSE30, OE21, EC109 and TE-1)	up-regulated	MALAT1 was significantly up-regulated in all EC cell lines compared with the normal cells. Silencing MALAT1 using shRNA could significantly inhibit cell viability, invasion , and migration of both TE-1 and EC109 cells. Meanwhile, expression of Ezh2, Notch1, Hes1, MMP-9, and Vimentin was significantly decreased and expression of E-cadherin was significantly increased when cells were transfected wi…	29916899	2018	LncRNA MALAT1 Promotes Epithelial-To-Mesenchymal Transition of Esophageal Cancer Through Ezh2-Notch1 Signaling Pathway
MALAT1	non small cell lung cancer	qPCR, Western blot, Luciferase reporter assay, in vitro knockdown	NSCLC tissues, cell lines (A549 and H1299)	up-regulated	MALAT1 was significantly up-regulated in both NSCLC tissues and cell lines. High expression of MALAT1 correlated positively with tumor size and lymphatic metastasis in NSCLC, whereas no correlation was found between MALAT1 expression and sex, age, clinical stage, and histological grade. We also showed that MALAT1 promoted epithelial-mesenchymal transition, cell migration, and invasion by activati…	29916897	2018	LncRNA MALAT1 Promotes Migration and Invasion of Non-Small-Cell Lung Cancer by Targeting miR-206 and Activating Akt/mTOR Signaling
MALAT1	breast cancer	Microarray, qPCR	breast cancer tissues, cell lines (HEK-293T and MDA-MB-231)	down-regulated	Malat1 is reduced in both ductal and lobular breast cancer morphological subtypes compared to control normal breast tissue. Moreover, increased levels of both Malat1 and Nischarin were found to positively correlate with enhanced patient recurrence-free survival. Using these cells, we assess how the link between Nischarin and Malat1 affects cancer cell function, finding that Malat1 confers an inhi…	29912916	2018	Expression of Long Noncoding RNA MALAT1 Correlates With Increased Levels of Nischarin and Inhibits Oncogenic Cell Functions in Breast Cancer
MALAT1	breast cancer	qPCR	breast cancer tissues	up-regulated	Patients with low-grade or ER-positive tumors had higher expression of MALAT1 compared to those with high-grade (p = 0.013) or ER-negative (p = 0.0002) tumors. Patients with PR-positive tumors also had higher MALAT1 expression than those with PR-negative tumors (p < 0.0001). In patients with positive hormone receptors or low tumor grade, tumors with high MALAT1 expression were more likely to recu…	29845475	2018	High Expression of Long Non-Coding RNA MALAT1 in Breast Cancer Is Associated With Poor Relapse-Free Survival
MALAT1	glioma	qPCR, Western blot, Luciferase reporter assay, in vitro knockdown	glioma tissues, cell lines (G121, G84, G120, G61, G112, G130, U118MG, SF268, G124, G118, G142, G44, SW1783 and G22)	up-regulated	The mRNA expression of MALAT1 was significantly up-regulated in glioma stem cells compared with non-stem cells, while miR-129 was significantly down-regulated in glioma stem cells. MALAT1 knockdown inhibited glioma stem cell proliferation via miR-129 enhancement. Meanwhile, miR-129 directly targeted at SOX2 and suppressed cell viability and proliferation of glioma stem cells by suppressing SOX2 e…	29808528	2018	LncRNA MALAT1/miR-129 Axis Promotes Glioma Tumorigenesis by Targeting SOX2
MALAT1	non small cell lung cancer	qPCR	non small cell lung cancer tissues, cell lines (A549)	up-regulated	MALAT1 expression was significantly increased in NSCLC samples compared with expression in adjacent non-cancerous tissues. Furthermore, the expression of MALAT1 in patients with NSCLC that exhibited recurrence was markedly higher than in those that did not. The results of the present study also demonstrated significant associations between high expression of MALAT1 and female sex, Tumor-Node-Meta…	29805668	2018	Expression of Metastasis-Associated Lung Adenocarcinoma Transcript 1 Long Non-Coding RNA in vitro and in Patients With Non-Small Cell Lung Cancer
MALAT1	non small cell lung cancer	qPCR, Western blot, Luciferase reporter assay, RIP	non small cell lung cancer tissues, cell lines (A549, NCI-H460, and NCI-H529)	up-regulated	LncRNA MALAT-1 expression was higher in NSCLC tissues than that in adjacent tissues, but a lower expression of miR-124 was detected in the former tissues than in the latter tissues. Compared with 16HBE cells, MALAT-1 was highly expressed in NSCLC tissues. Compared with the blank group, E-cadherin and cell apoptosis were increased, but vimentin, cell variability, cell invasion, and migration abili…	29782349	2018	LncRNA MALAT-1 Competitively Regulates miR-124 to Promote EMT and Development of Non-Small-Cell Lung Cancer
MALAT1	esophageal squamous cell carcinoma	qPCR, Western blot, in vitro knockdown	esophageal squamous cell cancer tissues, cell lines (ECA109 and TE13)	up-regulated	The expression level of GLO1 was higher in human ESCC tissues (P=0.0040). The expression level of GLO1 was correlated to TNM stage and lymph nodes metastasis. Knockdown of GLO1 by siRNA significantly inhibited the proliferation and migration of ESCC cells. In vivo assays showed that knockdown of GLO1 decreased tumor growth and cells apoptosis.	31938345	2018	Glyoxalase 1, Regulated by LncRNA MALAT1, Promotes Malignant Development of Esophageal Squamous Cell Carcinoma
MALAT1	ovarian cancer	qPCR	ovarian cancer cell lines (OVCAR-3)	up-regulated	The expression lev-els of lncRNA Malat-1 in OVCAR-3 cells treated with different doses of rosmarinic acid were con-siderably higher than that in adjacent non-tumor tissues as well as cancer cells without any drug treatment. Rosmarinic acid induced potent anticancer effects in OCVAR- 3 cancer cells by inducing apoptosis, inhibiting cell migration and modulating lncRNA Malat-1 expression.	30003749	2018	Anticancer Effects of Rosmarinic Acid in OVCAR-3 Ovarian Cancer Cells Are Mediated via Induction of Apoptosis, Suppression of Cell Migration and Modulation of lncRNA MALAT-1 Expression
MALAT1	anaplastic thyroid cancer	qPCR, other	anaplastic thyroid cancer cell lines (TPC-1 and THJ-16T)	up-regulated	Additionally, the cells were examined for lncRNA expression after 6 days of treatment by RT-qPCR revealing a significant upregulation in 3 lncRNAs(MALAT1, PVT1 and linc-ROR) studied. The EMT exosomes transferred the lncRNA MALAT1 and EMT effectors SLUG and SOX2; however, EMT was not induced in this model. The exosomes from the CSC model also transferred the lncRNA MALAT1 and the transcription fac…	29967342	2018	Thyroid Cancer Stem-Like Cell Exosomes: Regulation of EMT via Transfer of lncRNAs
MALAT1	hepatocellular carcinoma	qPCR	hepatocellular carcinoma tissues	differential expression	Three SNPs in HOTTIP, one promoter SNP in MALAT1, and one haplotype of HOTTIP were associated with HCC risk. MALAT1 rs4102217 SNP was increased to a 1.32-fold HCC risk under dominant models (P = 0.028). MALAT1 rs591291 showed significantly better prognosis in female and HBV negative subgroups (P = 0.022, HR = 0.37; P = 0.042, HR = 0.25, respectively).	29930469	2018	Association of Twelve Polymorphisms in Three onco-lncRNA Genes With Hepatocellular Cancer Risk and Prognosis: A Case-Control Study
MALAT1	ovarian cancer	qPCR, Western blot, Luciferase reporter assay, in vitro knockdown	ovarian cancer cell lines (HEY-T30 and SKOV3)	differential expression	MALAT1 could sponge miR-211 as a competing endogenous RNA and potentially up-regulate PHF19 expression, thus facilitating the OC progression. These findings suggest that the MALAT1/miR-211/PHF19 axis may act as a key mediator in OC and provide new insight into the prevention of this disease.miR-211 sponges lncRNA MALAT1 to suppress tumor growth and progression through inhibiting PHF19 in ovarian …	29874124	2018	miR-211 Sponges lncRNA MALAT1 to Suppress Tumor Growth and Progression Through Inhibiting PHF19 in Ovarian Carcinoma
MALAT1	head and neck squamous cell carcinoma	qPCR, in vitro knockdown	cell lines (Ca9-22 and FaDu)	up-regulated	MALAT1 was overexpressed in HNSCC cell lines as compared to a non-tumorigenic cell line.	32366409	2020	MALAT1 Decreases the Sensitivity of Head and Neck Squamous Cell Carcinoma Cells to Radiation and Cisplatin
MALAT1	colorectal cancer	qPCR, Luciferase reporter assay etc	colorectal cancer tissues , cell line( HT-29)	up-regulated	lncRNA MALAT1 was upregulated, while hsa-miR-194-5p was downregulated, in cancer tissues of CRC patients.The risk of CRC was relatively higher among MALAT1 rs664589 G allele carriers, and the CRC patients with a G allele had a lower PFS. The likely mechanism underlying these observations is that the rs664589 SNP affects the binding efficiency between the lncRNA MALAT1 and the miRNA has-miR-194-5p…	32349546	2020	MicroRNA Binding Site Polymorphisms of the Long-Chain Noncoding RNA MALAT1 are Associated with Risk and Prognosis of Colorectal Cancer in Chinese Han Population.
MALAT1	retinoblastoma	qPCR, Western blot, Luciferase reporter assay etc	RB tissue ,RB cell lines(ARPE-19, HXO-RB44,WERI-RB-1, SO-RB50 and Y79,ARPE-19)	up-regulated	Both RB tissues and cells showed highly expressed MALAT1. When MALAT1 was downregulated, RB cell proliferation was hindered and apoptosis was accelerated. MALAT1 sponged miR-20b-5p and upregulated STAT3.	32336590	2020	Long non-coding RNA MALAT1 aggravates human retinoblastoma by sponging miR-20b-5p to upregulate STAT3.
MALAT1	hepatocellular carcinoma	qPCR, Western blot etc	HCC Tissues, cell lines (Huh7, Mahlavu, SK-Hep1,HepG2),THLE-2)	up-regulated	MALAT1 expression in the HCC and liver cell dysplasia samples was up-regulated by 3.23-fold.We also demonstrated a positive correlation between MALAT1 expression and poor cell differentiation status in HCC using RNAscope.	32326045	2020	Targeting the Epigenetic Non-Coding RNA MALAT1/Wnt Signaling Axis as a Therapeutic Approach to Suppress Stemness and Metastasis in Hepatocellular Carcinoma.
MALAT1	colorectal cancer	qPCR, Western blot etc.	CRC tissues, cell lines(HT29, HCT116 and SW1116)	differential expressed	MALAT1 expression was associated with inositol-requiring enzyme 1 (IRE1) expression and activation of the protein kinase R (PKR)-like ER kinase (PERK) signaling pathway. X-box-binding protein 1 (XBP1) and activating transcription factor 4 (ATF4) binding sites were predicted to be located in the MALAT1 gene promoter regions and the expression of MALAT1 was positively associated with XBP1 and ATF4 …	32323831	2020	Thapsigargin promotes colorectal cancer cell migration through upregulation of lncRNA MALAT1
MALAT1	hepatocellular carcinoma	qPCR, Western blot, Luciferase reporter assay, RIP etc	HCC and corresponding non-tumor liver tissues , cell lines (HepG2, SMMC-7721)	up-regulated	Here, we demonstrated that MALAT1 expression was obviously high in sorafenib-resistant HCC cells. Furthermore, knockdown of MALAT1 increased sorafenib sensitivity in nonresponsive HCC cells, whereas forced expression of MALAT1 conferred sorafenib resistance to responsive HCC cells in vitro In addition, loss/gain-of-function assays revealed that MALAT1 promoted cell proliferation, migration, and e…	32220970	2020	Long Noncoding RNA MALAT1 Contributes to Sorafenib Resistance by Targeting miR-140-5p/Aurora-A Signaling in Hepatocellular Carcinoma
MALAT1	gastric cancer	qPCR, Western blot etc	GC tissues and normal gastric tissues,cell lines (MKN45, MKN28, MGC-803,HGC-27, NCI-N87, AGS and GES-1)	up-regulated	Higher expression of MALAT1 was detected in GC tissues than that of adjacent normal tissues, high MALAT1 expression is an independent risk for overall survival of gastric cancer patients. Knockdown of MALAT1 inhibited proliferation, migration and invasion of GC cells, while overexpression of MALAT1 Overexpression of MALAT1 yielded opposite results.	32214850	2020	LncRNA MALAT1 Regulates the Cell Proliferation and Cisplatin Resistance in Gastric Cancer via PI3K/AKT Pathway
MALAT1	prostate cancer	qPCR etc.	prostate cancer tissues, cell lines(PC-3)	down-regulated	We showed for the first time that MALAT1 expression was significantly downregulated in quercetin-treated PC cells in a dose- and time-dependent manner. Also, quercetin inhibited the proliferation of PC cells and the growth of xenograft tumors	32210615	2020	Quercetin Inhibits Epithelial-to-Mesenchymal Transition (EMT) Process and Promotes Apoptosis in Prostate Cancer via Downregulating lncRNA MALAT1
MALAT1	colorectal cancer	qPCR, Western blot, RIP, Luciferase reporter assay etc	CRC tissues, cell lines (LoVo, HCT-8, SW620, and SW480)	differential expressed	These data indicated that exosomal MALAT1 promoted the malignant behavior of CRC cells by sponging miR-26a/26b via regulating FUT4 and activating PI3K/Akt/mTOR pathway.	32209115	2020	Exosomal MALAT1 sponges miR-26a/26b to promote the invasion and metastasis of colorectal cancer via FUT4 enhanced fucosylation and PI3K/Akt pathway
MALAT1	glioma	qPCR, Western blot, RIP etc	glioma tissues ,cell lines(SHG-44,LN229)	up-regulated	MALAT1 was highly expressed in glioma tissues and cells. MALAT1 knockdown inhibited autophagy, migration and invasion of glioma cells. MiR-384 was a target of MALAT1, and miR-384 inhibition reversed the effects of MALAT1 knockdown in glioma cells. GOLM1 was a target of miR-384, and miR-384 inhibition eliminated the function of GOLM1 downregulation in glioma cells. In addition, GOLM1 was regulated…	32196610	2020	LncRNA MALAT1 Knockdown Inhibits Cell Migration and Invasion by Suppressing Autophagy Through miR-384/GOLM1 Axis in Glioma
MALAT1	laryngeal and hypopharyngeal Carcinoma	qPCR, RNAi etc	laryngeal and hypopharyngeal cancer tissues,cell lines(Hep-2 and FaDu )	up-regulated	MALAT1 was up-regulated in laryngeal and hypopharyngeal cancer tissues. MALAT1 down-regulation induced the increased apoptosis of both cell lines and suppressed cells鈥 proliferation. Cells were arrested in G1/G2 phase and cells of S phase were significantly decreased.	31792655	2019	Blocking Long Noncoding RNA MALAT1 Restrained the Development of Laryngeal and Hypopharyngeal Carcinoma
MALAT1	hepatocellular carcinoma	qPCR, Western blot, Luciferase reporter assay etc	HCC tissue,cell lines(Huh-6, HuH-7, PLC, HCCLM3, SK-HEP1, and L02 )	up-regulated	HCC tissues exhibited MALAT1 upregulation. miR-125a-3p targeted FOXM1 and could be regulated by MALAT1. MALAT1 knockdown disrupted proliferation and invasion, whereas miR-125a-3p knockdown partially reversed this phenotype.	31777593	2019	LncRNA MALAT1 Acts as a miR-125a-3p Sponge to Regulate FOXM1 Expression and Promote Hepatocellular Carcinoma Progression
MALAT1	breast cancer	qPCR	breast IDC tissues ,cell line( MCF-12A, MCF-7, MDA-MB-231)	up-regulated	In summary, we demonstrate for the first time that PNPO and MALAT1 are up-regulated, while miR-216b-5p is down-regulated, in human breast cancer. PNPO is correlated with the overall survival of patients with metastasis at the later stage. MALAT1/miR-216b-5p/PNPO may act as competing endogenous RNAs (ceRNAs) that affect the biological behavior of breast cancer cells and cancer progression.	30982780	2019	Pyridoxine 5'-phosphate oxidase is correlated with human breast invasive ductal carcinoma development.
MALAT1	glioblastoma	qPCR, Luciferase reporter assay, Western blot, RNAi, RNA-seq	GBM tissue, cell lines (U87, A172, U251)	up-regulated	we used genome-wide expression analysis in U87 GBM to identify NF-泻B-dependent factors altered in response to temozolomide (TMZ) and found the long non-coding RNA (lncRNA) MALAT1 as one of the most significantly upregulated.	30940658	2019	Temozolomide Treatment Induces lncRNA MALAT1 in an NF-魏B and p53 Codependent Manner in Glioblastoma.
MALAT1	hepatocellular carcinoma	qPCR, Luciferase reporter assay, Western blot	HCC cell lines(HepG2 and FLC4)	up-regulated	In agreement with enhanced glycolysis, the expression of several glycolytic enzymes was upregulated in cells overexpressing MALAT1	30914432	2019	Long Noncoding RNA MALAT1 Regulates Cancer Glucose Metabolism by Enhancing mTOR-Mediated Translation of TCF7L2.
MALAT1	prostate cancer	RNA-seq	prostate cancer tissue	differential expression	In our results, LINC00476, MALAT1, SNHG11, LINC00649, and ILF3-AS1 are the lncRNAs which have the most nodes and higher BC values and considered as prognostic markers in PCa.	30906477	2019	Identification of prognostic biomarkers of prostate cancer with long non coding RNA-mediated competitive endogenous RNA network.
MALAT1	tongue squamous cell carcinoma	qPCR, Luciferase reporter assay, Western blot	TSCC tissues , cell lines (Tca8113, SCC-2, SCC-4, SCC-9, and Cal-27)	up-regulated	The expression of MALAT1 and p21 (RAC1)-activated kinase 1 (PAK1) was upregulated and microRNA-140-5p (miR-140-5p) expression was downregulated in TSCC tissues and cells	30863103	2019	lncRNA MALAT1 potentiates the progression of tongue squamous cell carcinoma through regulating miR-140-5p-PAK1 pathway.
MALAT1	non small cell lung cancer	qPCR	NSCLC tissue, cell lines(A549, H1299, SPC-A-1,H460)	up-regulated	Our results indicated that MALAT1 and miR-197-3p were both over-expressed within NSCLC tissues and cells, when compared with normal tissues and cells	30841025	2019	LncRNA MALAT1 Depressed Chemo-Sensitivity of NSCLC Cells through Directly Functioning on miR-197-3p/p120 Catenin Axis.
MALAT1	multiple myeloma	qRT-PCR, Western blot, Dual luciferase reporter assay	Serum samples,cell lines (NCI-H929 and OPM-2,nPCs)	up-regulated	The up-regulation of MALAT1 and the down-regulation of miR-1271-5p were found in MM serums and cells. MALAT1 knockdown suppressed cell viability, invasion, and glycolysis while expedited cell apoptosis in MM cells. MALAT1 directly targeted miR-1271-5p and miR-1271-5p depression reverted the effects of MALAT1 knockdown on MM cells.	31953613	2020	Long Non-Coding RNA MALAT1 Facilitates the Tumorigenesis, Invasion and Glycolysis of Multiple Myeloma via miR-1271-5p/SOX13 Axis
MALAT1	prostate cancer	RT-qPCR, Western blot assay, Luciferase assay, RIP	PCa tissues,PCa cell lines (PC-3 and DU145) and human normal prostate epithelial cell line (RWPE-1)	up-regulated	MALAT1 and BIRC6 were highly expressed in human PCa tumor tissues and cell lines. MALAT1 or BIRC6 knockdown inhibited cell proliferation, migration and invasion and induced cell apoptosis in PCa. MiR-140 could directly bind with MALAT1 or BIRC6 3'UTR. Moreover, MALAT1 knockdown inhibited BIRC mRNA and protein expression through upregulating miR-140 in PCa cells. Additionally, MALAT1 knockdown inh…	31935634	2020	MALAT1 Knockdown Inhibits Prostate Cancer Progression by Regulating miR-140/BIRC6 Axis
MALAT1	lung adenocarcinoma	RT-qPCR, Western blot	tumor tissues,normal lung epithelial cells (BEAS-2B) (CRL-9609, ATCC, VA, USA), human bronchial epithelioid cells (HBE),human alveolar epithelial cells (HPAEpiC,A549,H1299 and PG49)	up-regulated	LncRNA MALAT1 had high expression in human LAC tissues (vs. paracancerous normal tissue) and human lung adenocarcinoma cells (vs. human normal lung tissue cells). The expression of lncRNA MALAT1 was significantly associated with human lung adenocarcinoma tumor size, lymph node metastasis, and TNM staging, and was negatively correlated with miR-429 expression in lung adenocarcinoma tissues. In vit…	31933847	2019	Long Non-Coding RNA MALAT1 Interaction With miR-429 Regulates the Proliferation and EMT of Lung Adenocarcinoma Cells Through RhoA
MALAT1	gastric cancer	qRT-PCR, western blot analysis, Dual luciferase reporter assay	GC cell line SGC7901	up-regulated	Chemoresistant GC cells presented higher IC50 of cisplatin, increased autophagy activity and stronger expression of MALAT1. The application of propofol promoted cell apoptosis and reduced the activity of autophagy through downregulating MALAT1. Silencing of MALAT1 inhibited chemo-induced autophagy, whereas MALAT1 overexpression promoted autophagy in GC cells. Mechanistic researches demonstrated t…	31926239	2020	Propofol Facilitates Cisplatin Sensitivity via lncRNA MALAT1/miR-30e/ATG5 Axis Through Suppressing Autophagy in Gastric Cancer
MALAT1	gastric cancer	RT-qPCR, Western blottin	GC tissues,gastric epithelial cell line GES-1 and the GC cell line MKN45,astric adenocarcinoma-derived circulating tumor cell lines CTC141 and CTC105	up-regulated	To the best of our knowledge, the present study was the first to demonstrate that upregulated MALAT1 was associated with increased autophagy activation in GC tissues. Furthermore, this study reported that MALAT1 increased cell proliferation and enhanced autophagy activation in GC cells.	31897197	2020	Long Non-Coding RNA MALAT1 Activates Autophagy and Promotes Cell Proliferation by Downregulating microRNA-204 Expression in Gastric Cancer
MALAT1	non small cell lung cancer	qRT-PCR, Western blot assay, Dual luciferase reporter gene assay, RIP	NSCLC tissues,lung cell BEAS2B, NSCLC cell lines (A549, NCI-H23, NCI-H292, NCI-H1299 and NCI-H1975) and HEK293T cell,BEAS-2B cell	up-regulated	MALAT1 was overexpressed in NSCLC samples and cell lines. High expression of MALAT1 was related to large tumor size (>3 cm), poor histological grade, advanced cancer and tumor metastasis in NSCLC. In vitro assays exhibited that knockdown of MALAT1 remarkably decreased A549 cell growth and invasion capacity, while overexpression of MALAT1 significantly enhanced NCI-H292 cell proliferation and inva…	31863664	2020	lncRNA Metastasis-Associated Lung Adenocarcinoma Transcript 1 Promotes Proliferation and Invasion of Non-Small Cell Lung Cancer Cells via Down-Regulating miR-202 Expression
MALAT1	laryngeal squamous cell cancer	RT-PCR, Western blotting	tumor tissues,laryngeal cancer cell lines (ie TU686, TU177, AMC-HN-8, and LSC-1) and the normal human bronchial epithelial cells (NHBEC)	up-regulated	MALAT1 expression was higher in LSCC tissues than in adjacent normal tissues, and LSCC patients who carried highly expressed MALAT1 demonstrated poorer 5-year survival than ones with low MALAT1 expression.LncRNA MALAT1 counted in triggering tolerance of LSCC against chemo-drugs by boosting metastasis and depressing apoptosis of tumor cells.	31837057	2020	The Implication of LncRNA MALAT1 in Promoting Chemo-Resistance of Laryngeal Squamous Cell Carcinoma Cells
MALAT1	hepatocellular carcinoma	qRT-PCR, Western blot, Dual luciferase reporting assay	LO2 cells, HepG2 cells, Huh-7 cells, THP-1 cells, human umbilical vein endothelial cells (HUVECs),HCC tissues	up-regulated	the expression of MALAT1 and VEGF-A was significantly increased in HCC cells. Knockdown of MALAT1 in HCC cells suppressed the production of VEGF-A, impaired the angiogenesis of HUVECs, and facilitated the polarization of macrophage toward the M1 subset.the interaction between MALAT1 and miR-140 or between miR-140 and VEGF-A was confirmed by multiple assays.	31693399	2020	Long Non-Coding RNA MALAT1 Promotes Angiogenesis and Immunosuppressive Properties of HCC Cells by Sponging miR-140
MALAT1	gallbladder cancer	qRT-PCR , Western blot , RIP etc.	GBC tissues,GBC cell lines(GBC-SD, SGC-996, NOZ and OCUG1) ,HGBECs	up-regulated	The expression of MALAT1 was up-regulated while that of the ABI family member 3 binding protein (ABI3BP) was down-regulated in GBC tissues and cell lines.The results confirmed that the cancer prevention effects triggered by restored ABI3BP and depleted MALAT1 as evidenced by suppressed cell growth and enhanced cell senescence.MALAT1 was observed to down-regulate ABI3BP expression through recruitm…	31174563	2019	Long Noncoding RNA MALAT1 Potentiates Growth and Inhibits Senescence by Antagonizing ABI3BP in Gallbladder Cancer Cells
MALAT1	hepatocellular carcinoma	qRT-PCR , Luciferase reporter assay , Western blot , in vitro knockdown etc.	hepatocellular carcinoma tissues and adjacent nontumor tissues 锛宑ell lines锛圔el-7402, Huh-7, HepG2 and SMMC-7721锛夛紝Human liver cell line HL-7702	up-regulated	Overexpressed MALAT1 acts as a competing endogenous RNA sponge for miR-142-3p in hepatocellular carcinoma. The knockdown of MALAT1 inhibited the proliferation, migration, invasion, and epithelial cell-to-mesenchymal transition (EMT), and promoted apoptosis of hepatocellular carcinoma cells via miR-142-3p.MiR-142-3p inhibited cell proliferation, migration, invasion and EMT, and promoted the cell a…	31168355	2019	MALAT1 Functions as a Competing Endogenous RNA to Regulate SMAD5 Expression by Acting as a Sponge for miR-142-3p in Hepatocellular Carcinoma
MALAT1	breast cancer	qPCR , Western blot , Northern Blot , RIP etc.	The non-tumorigenic, immortalized mammary cell line MCF10A 锛宐reast cancer cell lines(BT474, MCF7, MDAMB-231,MDA-MB-453, SKBR3, and T47D)	up-regulated	Hypoxia induces cancer cell-specific chromatin-chromatin interactions between newly identified enhancer-like cis-regulatory elements present at the MALAT1 locus.Hypoxia-mediated up-regulation of MALAT1 as well as its antisense strand TALAM1 occurs in breast cancer cells..Our analyses on the MALAT1 genomic locus discovered three novel putative enhancers that are located upstream and downstream of …	31167784	2019	Hypoxia Induces Cancer Cell-Specific Chromatin Interactions and Increases MALAT1 Expression in Breast Cancer Cells
MALAT1	lung cancer	qRT-PCR , Luciferase reporter assay , Western blot etc.	human lung adenocarcinoma cell lines(A549 and HCC 1299 )	up-regulated	The cell viability and proliferation of A549 cells transfected with MALAT1 shRNA were significantly lower than the control.The MALAT1 expression in gefitinib resistant A549 cells was upregulated. miR-200a significantly inhibited the fluorescence of pSi-Check 2 vector with MALAT1 gene, suggesting the direct binding between MALAT1 and miR-200a. In addition, LncRNA MALAT1 promotes ZEB1 expression in…	31133357	2019	LncRNA MALAT1 Promotes Lung Cancer Proliferation and Gefitinib Resistance by Acting as a miR-200a Sponge
MALAT1	esophageal squamous cell carcinoma	qRT-PCR , Luciferase reporter assay , Western blot , RIP , in vitro knockdown etc.	ESCC cell lines( Eca-109 and TE-1),normal human esophageal epithelial cells (HEEC)	up-regulated	MALAT1 expression was remarkably increased in ESCC cells compared to normal human esophageal epithelial cells.In addition, knockdown of MALAT1 attenuated the stemness of ESCC cells, as evidenced by a decrease in spheroid formation capacity, stemness marker expression and aldehyde dehydrogenase 1 activity.MALAT1 knockdown decreased the migration ability of ESCC cells.Notably, knockdown of MALAT1 e…	31116509	2019	Long Noncoding RNA MALAT1 Promotes the Stemness of Esophageal Squamous Cell Carcinoma by Enhancing YAP Transcriptional Activity
MALAT1	breast cancer	qRT-PCR , Luciferase reporter assay , Western blot , in vitro knockdown etc.	human breast cancer cell lines (MDA-MB231, MDA-MB436, SKBR3, MCF7, and T47D) and viral packaging 293T cells	up-regulated	MALAT1 was overexpressed in breast cancer tissues and breast cancer cells. Knockdown of MALAT1 reduced cell proliferation and invasion by arresting cells at the G0/G1 phase. Ectopic overexpression of EEF1A1 reversed the altered tumor phenotypes induced by MALAT1 shRNA treatment. These data suggest an epigenetic mechanism by which MALAT1 lncRNA facilitates a pro-metastatic phenotype in breast canc…	31105998	2019	Genome-wide target interactome profiling reveals a novel?EEF1A1?epigenetic pathway for oncogenic lncRNA?MALAT1?in breast cancer
MALAT1	adrenocortical carcinoma	qRT-PCR , Western blot , RIP , in vitro knockdown etc.	ACC and normal adrenal cortex (NAC) tissues ,ACC H295R cell line (CRL-2128)	up-regulated	MALAT1 as overexpressed in ACC.miR-497 post-transcriptionally repressed MALAT1 while MALAT1 also competes for miR-497 binding to its molecular target, EIF4E.Overexpression of miR-497 and silencing of MALAT1 suppressed cellular proliferation and induced cell cycle arrest through downregulation of EIF4E expression.Furthermore, MALAT1 directly binds to SFPQ protein, indicating its multifaceted roles…	31085769	2019	Reciprocal Interplay of miR-497 and MALAT1 Promotes Tumourigenesis of Adrenocortical Cancer
MALAT1	anaplastic thyroid cancer	qRT-PCR etc.	Human ATC cell lines(C643 and SW1736) ,BI-847325	down-regulated	MALAT1 gene expression following BI-847325 treatment was significantly downregulated in C643 and SW1736 cell lines.Reversely, miR-363-3p expression was significantly upregulated by BI-847325 in both ATC cell lines.BI-847325 which inhibits both MEK and Aurora kinase family could be effective against ATC by regulating the genes involved in cell cycle and apoptosis including MALAT1and its downstream…	31077090	2019	Transcript-level Regulation of MALAT1-mediated Cell Cycle and Apoptosis Genes Using Dual MEK/Aurora Kinase Inhibitor "BI-847325" on Anaplastic Thyroid Carcinoma
MALAT1	infantile hemangioma	qRT-PCR , Luciferase reporter assay , Western blot , in vitro knockdown etc.	infantile skin hemangioma in the proliferative stage and involuting stage, and normal subcutaneous tissues ,human hemangioma endothelial cells (HemECs)	down-regulated	In IH tissues, MALAT1 and MEKK3 were overexpressed while miR-424 was down-regulated.Silencing MALAT1 or overexpression of miR-424 significantly inhibited the IH cell proliferation, migration and tube formation, but promoted the cell apoptosis.Knockdown of MALAT1 suppressed the expression of MEKK3 and inactivated the IKK/NF-魏B pathway by sponging miR-424.Overexpression of MEKK3 in HemEcs reversed …	31610202	2019	LncRNA-MALAT1 Promotes Tumorogenesis of Infantile Hemangioma by Competitively Binding miR-424 to Stimulate MEKK3/NF-魏B Pathway
MALAT1	gastric cancer	RT-qPCR, Western blotting etc.	plasma, gastric cancer cell lines SNU-1	up-regulated	MALAT1 expression was significantly upregulated in gastric tumors compared with adjacent healthy tissue in patients with gastric cancer. Furthermore, MALAT1 plasma expression was higher in patients with gastric cancer compared with healthy controls and was found to have prognostic and diagnostic value independent of patients' lifestyle choices.The overexpression of MALAT1 resulted in increased pr…	31186750	2019	lncRNA MALAT1 Overexpression Promotes Proliferation, Migration and Invasion of Gastric Cancer by Activating the PI3K/AKT Pathway
MALAT1	melanoma	RT-qPCR, Western blot analysis etc.	melanoma cell lines A375,melanoma tissues	up-regulated	We demonstrated that miR-34a is negatively correlated with MALAT1 in melanoma cells and tumor specimens. Interestingly, MALAT1, which contains functional sequence-specific miR-34a-binding sites, regulates miR-34a stability in melanoma cells and in vivo. Importantly, MALAT1 was significantly enriched in the Ago2 complex, but not when the MALAT1-binding site of miR-34a was mutated. Furthermore, MAL…	31101802	2019	MALAT1 regulates miR-34a expression in melanoma cells
MALAT1	gastric cancer	qRT-PCR, Western blotting, in vitro knockdown etc.	30 pairs of gastric cancer and normal adjacent tissue samples, Gastric cancer cell lines MKN-45 and SCG7901, and normal gastric epithelial cell GES-1	up-regulated	Knockdown (KD) of MALAT1 attenuated the stemness of non-adherent gastric cancer cell spheroids, as evidenced by a decrease in primary and secondary spheroid formation capacity and expression of stemness markers. In contrast, overexpression (OE) of MALAT1 enhanced the stemness of adherent gastric cancer cells. Notably, KD of MALAT1 enhanced radiosensitivity and chemosensitivity of gastric cancer c…	31037832	2019	LncRNA MALAT1 Increases the Stemness of Gastric Cancer Cells via Enhancing SOX2 mRNA Stability
MALAT1	cervical cancer	qPCR, Luciferase reporter assay,	cervical cancer tissues, cell line CaSki	up-regulated	Comparing to radiotherapy sensitive tissues, the MALAT1 level was significantly elevated in radiotherapy resistant tissues. MALAT1 can interact with miR-143 to modulate tumor cell survival, apoptosis and cell cycle, thus affecting radiotherapy efficiency.	30178834	2018	Correlation study between long non-coding RNA MALAT1 and radiotherapy efficiency on cervical carcinoma and generation of radiotherapy resistant model of cancer.
MALAT1	colon cancer	qPCR, Western blot, Dual luciferase reporter assay	colon cancer tissues, cell lines (HCT116, SW480)	up-regulated	MALAT1 was significantly upregulated in CC tissues. reciprocal abolishment of the effects of miR663a overexpression and MALAT1 activation on the proliferation, migration, and invasion of cancer cells was also observed. miR663a and MALAT1 may consist of a negative feedback loop to determine their roles in CC development.	30154407	2018	MALAT1-miR663a negative feedback loop in colon cancer cell functions through direct miRNA-lncRNA binding.
MALAT1	breast cancer	qPCR	breast cancer tissues, cell lines( MDA-MB-231, MCF-7, MCF-10A)	up-regulated	Compared to normal tissues, BC tissues from both age groups (women under 45 years of age and women above 45 years of age) showed upregulation of MALAT1 (p = 0.003 and p = 0.0002), SRA (p = 0.005 and p = 0.0002), and NEAT1 (p = 0.010 and p = 0.0002) and downregulation of GAS5 (p = 0.0002 and p = 0.0005).	30126830	2018	Expression Analysis of MALAT1, GAS5, SRA, and NEAT1 lncRNAs in Breast Cancer Tissues from Young Women and Women over 45 Years of Age.
MALAT1	head and neck squamous cell carcinoma	qPCR, Western blot, Luciferase reporter assay, ChIP	HNSCC tissues, cell lines (SCC15, SCC25, CAL27, HaCaT)	up-regulated	Chromatin immunoprecipitation (ChIP) and luciferase reporter assays revealed that STAT3 could bind to the malat1 promoter region and transcriptionally activate malat1 expression; then, malat1 interacted reciprocally with miR-30a, inducing EMT and accelerating HNSCC metastasis.	30118844	2018	TGF-尾-induced STAT3 overexpression promotes human head and neck squamous cell carcinoma invasion and metastasis through malat1/miR-30a interactions.
MALAT1	breast cancer	qPCR, Luciferase reporter assay	blood, cell lines (MCF-12A, BT-474, BT-483, AU565, HCC1806, SK-BR-3, MDA-MB-231)	down-regulated	The miR-20a expression was significantly up-regulated in both breast cancer samples and serum samples, and correlated with poor survival rate in breast cancer patients. LncRNAs (XIST, H19 and MALAT1) directly bound to hsa-miR-20a and were negatively correlated with hsa-miR-20a expression in breast cancer patient samples.	30092355	2018	The Functional Pathway Analysis and Clinical Significance of miR-20a and Its Related lncRNAs in Breast Cancer.
MALAT1	osteosarcoma	qPCR, Luciferase assay, Western blot	cell lines (MG63, Saos-2, U2OS, KHOS, hFOB 1.19, HEK-293T)	up-regulated	we observed that lncRNA metastasis-associated lung adenocarcinoma transcription 1 (MALAT1) was remarkably overexpressed in osteosarcoma. it was exhibited that knockdown of MALAT1 was able to inhibit osteosarcoma cell proliferation, MALAT1 can function as a competing endogenous RNA by sponging miR-206. It was exhibited that LV-shMALAT1 was able to induce osteosarcoma cell apoptosis in vitro	30076726	2018	MALAT1 Induces Osteosarcoma Progression by Targeting miR-206/CDK9 Axis.
MALAT1	clear cell renal cell carcinoma	qPCR, Western blot, Luciferase reporter assay	clear cell renal carcinoma tissues, cell lines (ACHN, Caki-1,786-O, HK-2)	up-regulated	we observed that MALAT-1 expression is significantly higher in ccRCC compared to normal tissues. miR-182-5p targets MALAT-1 and decreases its expression in cell lines.	30037856	2018	Elevated miR-182-5p Associates With Renal Cancer Cell Mitotic Arrest Through Diminished MALAT-1 Expression.
MALAT1	lung cancer	qPCR	blood	down-regulated	MALAT1 levels were decreased in PBMCs from lung cancer patients. In this study, we observed an increased proportion of MDSCs and elevated levels of the related molecule arginase-1 (ARG-1) in peripheral blood mononuclear cells (PBMCs) obtained from lung cancer patients. The proportion of CD8+ cytotoxic T lymphocyte (CTL) was significantly decreased in PBMCs from lung cancer patients.	30026840	2018	LncRNA MALAT1 Negatively Regulates MDSCs in Patients With Lung Cancer.
MALAT1	esophageal squamous cancer	qPCR	cell line TE1	down-regulated	compared with the vehicle control, there are significant decreases in MALAT1 mRNA levels in cells transfected with these miRNAs.	30131454	2018	RBPvsMIR: A Computational Pipeline to Identify Competing miRNAs and RNA-Binding Protein Pairs Regulating the Shared Transcripts.
MALAT1	breast cancer	RNAi, qPCR, Western blot, other	breast carcinoma tissues and cell lines(4T1)	up-regulated	Lipopolysaccharide (LPS) was able to induce fever and systemic inflammatory responses in 4T1 xenograft mice, and promote lung metastasis. But after knocking down lncRNA MALAT1, the inflammatory responses and metastasis of lung were significantly reduced. Moreover, after knocking down lncRNA MALAT1 in the 4T1 cells, TNF-伪 level in the supernatants was sharply decreased, and the invasion and migrat…	30416660	2018	LncRNA MALAT1 Promotes Relapse of Breast Cancer Patients With Postoperative Fever
MALAT1	bladder cancer	qPCR, RNAi, Western blot, Luciferase reporter gene assay, other	BC tissues and cell lines (HT-1376, RT112,253J and T24)	up-regulated	The expression levels of MALAT1 were higher in stage III-IV BC tissues when compared with that in stage I-II tissues. Furthermore, knockdown of MALAT1 significantly inhibited BC cell proliferation and migration by targeting microRNA (miR)-34a. The expression levels of miR-34a were significantly decreased in BC tissues and cell lines compared with that of adjacent non-tumour tissues and SV-HUC-1 c…	30387807	2019	Knockdown of long non-coding RNA metastasis associated lung adenocarcinoma transcript 1 inhibits the proliferation and migration of bladder cancer cells by modulating the microRNA-34a/cyclin D1 axis.
MALAT1	chronic myeloid leukemia	qPCR, Western blot, Luciferase reporter assay, other	CML cell lines (K562 and KG-1)	up-regulated	The expression of MALAT1 was significantly increased in CML cells compared with peripheral blood cells from health donors. Silencing of MALAT1 significantly inhibited the proliferation and arrested cell cycle of CML cells by targeting miR-328. Moreover, MALAT1 knockdown enhanced imatinib sensitivity of K562 cells, while silencing of miR-328 abolished this effect.	30366670	2018	LncRNA MALAT1 Promotes Cell Proliferation and Imatinib Resistance by Sponging miR-328 in Chronic Myelogenous Leukemia
MALAT1	gastric cancer	qPCR, Western blot, Luciferase reporter assay, RIP, other	GC cell line AGS	up-regulated	Cell viability was markedly increased in MALAT1-overexpressing AGS/CDDP cells, but was notably reduced in MALAT1-depleted HGC-27/CDDP cells. Moreover, MALAT1 potentiated CDDP resistance by facilitating autophagy in AGS/CDDP and HGC-27/CDDP cells. Further investigations demonstrated that MALAT1 inhibited miR-30b expression by direct interaction. Moreover, miR-30b abolished MALAT1-induced CDDP resi…	30365113	2019	LncRNA MALAT1 Potentiates Autophagy-associated Cisplatin Resistance by Regulating the microRNA-30b/autophagy-related Gene 5 Axis in Gastric Cancer
MALAT1	breast cancer	qPCR, RNAi, RIP, RNA-seq, Luciferase reporter assay, other	BC tissues and cell lines(Hela, MCF10A,etc.)	down-regulated	Mechanistically, the MALAT1 lncRNA binds and inactivates the prometastatic transcription factor TEAD, preventing TEAD from associating with its co-activator YAP and target gene promoters. Moreover, MALAT1 levels inversely correlate with breast cancer progression and metastatic ability. These findings demonstrate that MALAT1 is a metastasis-suppressing lncRNA rather than a metastasis promoter in b…	30349115	2018	Long Noncoding RNA MALAT1 Suppresses Breast Cancer Metastasis
MALAT1	kidney cancer	qPCR, Western blot, Luciferase reporter assay, other	human renal cancer tissues and cell lines (i.e. Caki-1, 786-O,ACHN)	up-regulated	The results showed that highly expressed MALAT1, ACVR2B, and lowly expressed miR-194-5p were associated with larger tumor size (鈮4 cm), advanced TNM stage and poor prognosis of KIRC patients, when, respectively, compared with lowly expressed MALAT1, ACVR2B, and highly expressed miR-194-5p (P < 0.05). Transfection of pcDNA-MALAT1, miR-194-5p inhibitor, and pcDNA-ACVR2B conferred the KIRC cells wit…	30334578	2019	LncRNA MALAT1 Modified Progression of Clear Cell Kidney Carcinoma (KIRC) by Regulation of miR-194-5p/ACVR2B Signaling
MALAT1	ovarian cancer	qPCR, Microarray, other	EOC cell lines (HEY, OVCA420, OVARY1847, OVCA433, CAOV3, and SKOV3)	up-regulated	High MALAT1 is associated with increased stage, recurrence, and reduced survival in ovarian cancer, and in a small percentage of ovarian cancers MALAT1 is amplified. MALAT1 knockdown resulted in decreased proliferation, invasion, anchorage-independent growth, and increased anoikis. Suppression of MALAT1 also resulted in decreased expression of RBFOX2, and alternative processing of the pro-apoptot…	30294913	2019	The Long Non-Coding RNA MALAT1 Promotes Ovarian Cancer Progression by Regulating RBFOX2-mediated Alternative Splicing
MALAT1	colorectal cancer	qPCR, Western blot, Luciferase reporter assay, RNAi, other	colorectal cancer tissues and cell lines (DLD-1, HT-29)	up-regulated	MALAT1 played a role in regulating cancer process by functioning as a competing endogenous RNA. Silencing MALAT1 could effectively decrease the expression level of SOX9, thus suppress cell viability and metastasis. Down-regulated MALAT1 could induce resistance of G1 phase in cell cycle, and facilitation of colorectal cancer cell apoptosis. Nude mice injected with cells transfected with si-MALAT1 …	30285605	2018	The Effects of lncRNA MALAT1 on Proliferation, Invasion and Migration in Colorectal Cancer Through Regulating SOX9
MALAT1	hepatocellular carcinoma	qPCR, Western blot, Luciferase reporter assay, other	liver cancer tissues and cell lines (HepG2, Huh7 and HEK-293T)	up-regulated	Our data demonstrated that the levels of MALAT1 and Vimentin were upregulated in HCC tissues and that miR-30a-5p was a direct target of MALAT1. Silenced MALAT1 and overexpressed miR-30a-5p each inhibited cell migration and invasion. Additionally, dual-luciferase assay and western blotting demonstrated that MALAT1 could competitively sponge miR-30a-5p and thereby regulate Vimentin.	30278452	2018	Long Non-Coding MALAT1 Functions as a Competing Endogenous RNA to Regulate Vimentin Expression by Sponging miR-30a-5p in Hepatocellular Carcinoma
MALAT1	non small cell lung cancer	qPCR, Western blot, Luciferase reporter assay, RNAi, other	NSCLC tissues and cell lines (A549 and H1299)	up-regulated	MALAT1 level was increased in A549rCDDP cells compared with the parental A549 cells. Silencing of MALAT1 sensitized A549rCDDP cells to cisplatin treatment, while overexpression of MALAT1 in A549 cells decreased their sensitivity towards cisplatin. Through analysis of the gene expression in patient samples, a decrease in miR-145 and an increase in Kruppel-like factor 4 (KLF4) in tumor tissues comp…	30250547	2018	Increased MALAT1 Expression Contributes to Cisplatin Resistance in Non-Small Cell Lung Cancer
MALAT1	hilar cholangiocarcinoma	qPCR, Western blot, other	plasma	up-regulated	Circulating PCAT1, MALAT1, and CPS1-IT1 were significantly increased in plasma samples of HC patients in both the training set and validation set. Through ROC analysis, we found that the three plasmatic lncRNAs presented the area under ROC curve value (AUC) as 0.784, 0.860, and 0.677. Further combination with the three factors indicated a higher power (AUC, 0.893; sensitivity, 85.5%; specificity,…	30231247	2018	The Plasma LncRNA Acting as Fingerprint in Hilar Cholangiocarcinoma
MALAT1	breast cancer	qPCR, other	BC tissues and cell lines (MCF-7)	up-regulated	Then, we knocked down endogenous MALAT1 in MCF-7 cells using MALAT1 short hairpin RNA (shRNA). The results revealed that MALAT1 knockdown could significantly inhibit proliferation, migration, and tube formation in vitro. In addition, miR-145 expression inversely changed in BC tissue cases. Furthermore, knockdown of endogenous MALAT1 significantly increased miR-145 levels in MCF-7 cells. This find…	30226550	2018	MALAT1 Promotes Angiogenesis of Breast Cancer
MALAT1	cutaneous squamous cell carcinoma	qPCR, Western blot, Luciferase reporter assay, RIP, other	CSCC tissues and cell lines (A431)	down-regulated	Importantly, DHM decreased lncRNA MALAT1 expression and MALAT1 overexpression abrogated the effects of DHM on TFEB-dependent autophagy both in vitro and in vivo. Taken together, DHM induces CSCC cell death via inducing excessive autophagy, which is mediated through the MALAT1-TFEB pathway. Therefore, DHM may be beneficial for the development of chemotherapy for CSCC	31413743	2019	Dihydromyricetin Induced lncRNA MALAT1 - TFEB-dependent Autophagic Cell Death in Cutaneous Squamous Cell Carcinoma
MALAT1	pancreatic ductal adenocarcinoma	qPCR, Western blot, Luciferase reporter assay, RIP, other	PDAC tissues and cell lines (SW1990, CAPAN-1, HS-766 T, CFPAC-1, BxPC-3, AsPC-1 and PANC-1)	up-regulated	In terms of mechanisms, high MALAT-1 and low miR-200c-3p may form a novel feedback loop. On the one hand, MALAT-1 functioned as a competing endogenous RNA to suppress miR-200c-3p expression, leading to upregulation of ZEB1 expression. On the other hand, miR-200c-3p inhibited the level of MALAT-1 expression was in a way similar to miRNA-mediated downregulation of target genes. Clinical data furthe…	30352575	2018	A Novel Feedback Loop Between High MALAT-1 and Low miR-200c-3p Promotes Cell Migration and Invasion in Pancreatic Ductal Adenocarcinoma and Is Predictive of Poor Prognosis
MALAT1	colorectal cancer	qPCR, Western blot, Luciferase reporter assay, etc.	Normal human colorectal epithelial cells NCM460 and CRC cell lines HCT-116, SW480, COLO205, LOVO, 5-FU-resistant HCT-116 (HCT-116/5-FU), and 5-FU-resistant SW480 (SW480/5-FU)	up-regulated	observed increased expression of MALAT1 in six CRC cell lines compared to that in normal cells, suggesting its involvement in CRC progression. Downregulation of MALAT1 inhibited cell migration and induced apoptosis in vitro and inhibited tumor growth and metastasis in nude mice. Furthermore, MALAT1 silencing downregulated the expression of ATP-binding cassette transporters (ABC), breast cancer re…	30716387	2019	Inhibition of MALAT1 reduces tumor growth and metastasis and promotes drug sensitivity in colorectal cancer.
MALAT1	cutaneous squamous cell carcinoma	qPCR, Western blot, in vitro knockdown, RNAi, RIP, etc.	cSCC primary tumors tissues, cSCC lines A431, HSC-1, and HSC-5 , the human benign epidermal keratinocyte cell line HaCaT, cervical cancer cell line Hela and melanoma cell line A375	up-regulated	functional studies using in vitro cellular and in vivo xenograft models confirmed the pro-carcinogenic roles of MALAT1 in cSCC. Further, MALAT1 was identified to regulate epidermal growth factor receptor (EGFR) protein expression but did not affect EGFR mRNA expression. Transcriptomic sequencing identified kinectin 1 (KTN1) as the key mediator for MALAT1 regulation of EGFR. Mechanistic study reve…	30683916	2019	MALAT1-KTN1-EGFR regulatory axis promotes the development of cutaneous squamous cell carcinoma
MALAT1	breast cancer	qPCR, Western blot, Luciferase reporter assay, etc.	primary breast cancer tissue, breast cancer cell line MCF7	up-regulated	the expression of MALAT1 in clinical samples of breast cancer tissues was found to be significantly up-regulated based on the dataset of the Cancer Genome Atlas (TCGA) at cBioportal. A negative correlation between overall survival and the expression of MALAT1 was statistically significant in the group of diagnosis age below 60 or in the group of infiltrating ductal carcinoma analyzed by TCGA data…	30683807	2019	Long non-coding RNA MALAT1 regulates BLCAP mRNA expression through binding to miR-339-5p and promotes poor prognosis in breast cancer
MALAT1	tongue squamous cell carcinoma	qPCR, Western blot, etc.	tumor tissues, Human tongue squamous cell carcinoma cell lines SCC4 cell, SCC15 and SCC25, as well as normal human tongue cell line Hs 680.Tg	up-regulated	The expression level of MALAT1 was remarkably higher in tumor tissues than that in adjacent healthy tissues. Serum MALAT1 was significantly higher in tongue cancer patients than in healthy controls. MALAT1 knockdown markedly inhibits the proliferation, migration and invasion of tongue cancer cells. MALAT1 knockdown also reduced the phosphorylation level of Akt as well as the expression level of M…	30657561	2019	LncRNA MALAT1 expression inhibition suppresses tongue squamous cell carcinoma proliferation, migration and invasion by inactivating PI3K/Akt pathway and downregulating MMP-9 expression
MALAT1	prostate cancer	qPCR, Western blot, Luciferase reporter assay, in vitro knockdown, etc.	Human prostate cancer cell lines DU145锛孭C3锛孡NCaP and 22Rv1	up-regulated	lncRNA metastasis associated lung adenocarcinoma transcript 1 (MALAT1) was increased in prostate cancer cells after androgen stimulation, as well as AR. The silencing of MALAT1 inhibited dihydrotestosterone (DHT) administration-induced acceleration of proliferation and cell cycle progression, and increase of AR expression in prostate cancer cells. MALAT1 bound to miR-320b and negatively regulated…	30642743	2019	Silencing of lncRNA MALAT1 inhibits cell cycle progression via androgen receptor signaling in prostate cancer cells
MALAT1	cervical cancer	qPCR, Western blot, Luciferase reporter assay, etc.	cervical tissues (CC tissues), Human normal cervical epithelial cells H8, human CC cells HeLa, and SiHa	up-regulated	the expression of periostin was overexpressed in CC tissues and CC cell lines (HeLa and SiHa). Knockdown of periostin in HeLa or SiHa cells significantly decreased cell viability, cell migration and invasion, and reduced epithelial mesenchymal transition (EMT). Moreover, periostin knockdown suppressed the activation of Akt/the mammalian target of rapamycin (mTOR) signaling pathway, which is cruci…	30633360	2019	Long non-coding RNA metastasis-associated lung adenocarcinoma transcript 1/microRNA-202-3p/periostin axis modulates invasion and epithelial-mesenchymal transition in human cervical cancer.
MALAT1	Chronic lymphocytic leukemia	qPCR etc.	peripheral blood	up-regulated	MALAT1 expression level was up-regulated in the CLL group compared to healthy controls (P=0.008). Del13q14, followed by Del11q22, were the most prevalent cytogenetic abnormalities. We found no association between the FISH results and MALAT1 expression in patients.	30588470	2018	Altered expression of MALAT1 lncRNA in chronic lymphocytic leukemia patients, correlation with cytogenetic findings
MALAT1	epithelial ovarian cancer	qPCR, Western blot, in vitro knockdown, etc.	Human umbilical vein endothelial cells (HUVECs)	up-regulated	MALAT1 was increased in both metastatic EOC cells and their secreted exosomes. Exosomal MALAT1 derived from EOC cells was transferred to recipient human umbilical vein endothelial cells (HUVECs) via exosomes. In vitro and in vivo experiments demonstrated that MALAT1 knockdown impaired the exosome-mediated proangiogenic activity of HUVECs through certain key angiogenesis-related genes. Clinically,…	30585260	2018	Exosomal Metastasis-Associated Lung Adenocarcinoma Transcript 1 Promotes Angiogenesis and Predicts Poor Prognosis in Epithelial Ovarian Cancer
MALAT1	bladder cancer	qPCR, Western blot etc.	urine samples	up-regulated	LINC00355, UCA1-203, and MALAT1 expression was significantly higher in TCC patients compared to controls (non-malignant or normal samples).	30568497	2018	Urinary exosomal expression of long non-coding RNAs as diagnostic marker in bladder cancer
MALAT1	hepatocellular carcinoma	qPCR, Western blot, in vitro knockdown, RIP, etc.	HCC tumors tissues, Normal liver cell HL-7702 and human HCC cell lines QGY-7701, QGY-7703, BEL-7402, BEL-7404, MHCC-97H, HepG2, huh7, SK-hep1, SMMC-7704 and SMMC-7721	up-regulated	lncRNA metastasis associated lung adenocarcinoma transcript1 (MALAT1) was upregulated in HCC tumor tissues, and knockdown of MALAT1 suppressed proliferation, cell cycle and invasion of HCC cells in response to lipopolysaccharide (LPS) stimulation. Knockdown of MALAT1 significantly inhibited LPS-induced pro-inflammatory mediators IL-6 and CXCL8 expression in HCC cells, which could be restored by o…	30546959	2018	lncRNA MALAT1 binds chromatin remodeling subunit BRG1 to epigenetically promote inflammation-related hepatocellular carcinoma progression
MALAT1	hepatocellular carcinoma	qPCR, Western blot, Luciferase reporter assay, in vitro knockdown, etc.	HBV-related HCC tissue, HepG2 cells	up-regulated	HBx promoted CSC properties through upregulating stemness markers and reprogramming proteins, and contributed to tumorigenicity of HepG2 X cells both in vivo and in vitro. Inhibition of Akt activation blocked the HBx stimulated reprogramming proteins and stemness markers. HBx upregulated lncRNA MALAT1 expression while downregulating miR 124 expression in HepG2 X cells. miR 124 interacts with lncR…	30500989	2018	Interaction of lncRNA-MALAT1 and miR-124 regulates HBx-induced cancer stem cell properties in HepG2 through PI3K/Akt signaling
MALAT1	osteosarcoma	qPCR, Western blot, Luciferase reporter assay, in vitro knockdown, etc.	fresh primary osteosarcomas tissues, Human osteosarcoma cell lines (MG63, U2OS, Saos-2, SOSP-9607, and SW1353), normal cells (hFOB1.19), and fibroblast lines (NIH3T3 and 293T)	up-regulated	MALAT1 was significantly up-regulated in osteosarcoma tissues compared with adjacent non-tumor soft tissues. Overexpression of MALAT1 promoted osteosarcoma cell proliferation, migration, and invasion in vitro and enhanced tumor growth in a tumor xenograft mouse model. MALAT1 promoted osteosarcoma progression by modulating stem cell-like properties. Moreover, rescue experiment and luciferase repor…	30481748	2018	LncRNA MALAT1 Promotes Cancer Metastasis in Osteosarcoma via Activation of the PI3K-Akt Signaling Pathway
MALAT1	thyroid cancer	qPCR, Western blot, Luciferase reporter assay, RIP, etc.	ATC tissues, ATC cell lines (SW1736 and 8505C) and human thyroid follicular epithelial cell line Nthy-ori 3-1	up-regulated	MALAT1 expression was enhanced and miR-200a-3p was reduced in ATC tissues and cells. Knockdown of MALAT1 or overexpression of miR-200a-3p inhibited cell proliferation, migration and invasion but increased apoptosis and autophagy formation in ATC cells. Moreover, miR-200a-3p was directly bound to MALAT1 and its inhibition reversed the inhibitory effect of MALAT1 knockdown on progression of ATC. In…	31500506	2019	Long noncoding RNA MALAT1 knockdown inhibits progression of anaplastic thyroid carcinoma by regulating miR-200a-3p/FOXA1
MALAT1	ovarian cancer	qPCR, Western blot, Luciferase reporter assay, RNAi, etc.	OC cells (CaOV3, SKOV3, OVCAR3, and OV90) and human ovarian epithelial cell line (HOSE)	up-regulated	MALAT1 expression in OC cells was elevated compared with HOSE cells. MTT assay and EdU assay supported that si-MALAT1 could inhibit cell proliferation in OC cells. Treatment of si-MALAT1 results in increased cell apoptosis rate in both SKOV3 cells and OVCAR3 cells. The expression of lncRNA-MALAT1 was negatively associated with the expression of miR-503-5p in OC cells, while luciferase assay and R…	31496733	2019	LncRNA-MALAT1 regulates proliferation and apoptosis of ovarian cancer cells by targeting miR503-5p
MALAT1	gastric adenocarcinoma	qPCR, Western blot, Luciferase reporter assay, etc.	gastric adenocarcinoma tissues, gastric adenocarcinoma cell line MGC-803 and immortalized normal gastric epithelial cell line GES-1	up-regulated	MALAT1 was highly expressed in the serum of patients with gastric adenocarcinoma and in cell lines. Downregulating MALAT1 inhibited proliferation and promoted apoptosis of MGC-803 cells. In addition, MALAT1 directly targeted and decreased the expression of miR-181a-5p, which in turn upregulated the expression of AKT3. Further, overexpressing miR-181a-5p or directly inhibiting the AKT pathway with…	31480991	2019	MALAT1 promotes gastric adenocarcinoma through the MALAT1/miR-181a-5p/AKT3 axis
MALAT1	hepatocellular carcinoma	qPCR, Western blot, Luciferase reporter assay, in vitro knockdown, RIP, etc.	HCC tissues, cell lines HepG2, HuH7, and HEK293T	up-regulated	MALAT1 expression was upregulated in HCC tissues and positively correlated with Slug expression. MALAT1 and miR 124 3p bind directly and reversibly to each other. MALAT1 silencing inhibited cell migration and invasion. miR 124 3p inhibited HCC metastasis by targeting Slug. Conclusions: MALAT1 regulates Slug through miR 124 3p, affecting HCC cell metastasis. Thus, the MALAT1/miR 124 3p/Slug axis p…	31466138	2019	miR-124-3p availability is antagonized by LncRNA-MALAT1 for Slug-induced tumor metastasis in hepatocellular carcinoma
MALAT1	Multiple myeloma	qPCR, Western blot, Luciferase reporter assay	Human bone marrow stromal cell lines HS-5, Human myeloma cell lines U266, MM.1S, RPMI8226, tumor tissues	up-regulated	LncRNA MALAT1 was increased in MM cells and LncRNA MALAT1 interference could inhibit cell proliferation and promote cell apoptosis with the changes in the related proteins. Also, LncRNA MALAT1 interference could inhibit cell adhesion through HippoYAP signaling pathway. MiR-181a-5p was demonstrated to be a target of LncRNA MALAT1 and miR-181a-5p overexpression could also regulate the changes in ce…	31397203	2019	LncRNA MALAT1/miR-181a-5p Affects the Proliferation and Adhesion of Myeloma Cells via Regulation of Hippo-YAP Signaling Pathway
MALAT1	breast cancer	qPCR, in vitro knockdown	Breast cancer cell lines (MDA-MB-231, MCF7), and the non-tumorigenic cell line MCF10A, Breast cancer tissues, non-cancerous tissues, Breast cancer tissues, non-cancerous tissues	up-regulated	Down-regulation of TALAM1 was shown to greatly impact on the capacity of breast cancer cells to migrate in vitro or to populate the lungs of immunocompromised mice. Additionally, we demonstrated that TALAM1 cooperates with MALAT1 in the regulation of the properties guiding breast cancer aggressiveness and malignancy.Strand-specific detection of MALAT1 and TALAM1 shown that both lncRNAs are signif…	31382922	2019	An antisense transcript mediates MALAT1 response in human breast cancer
MALAT1	colorectal cancer	qPCR, Western blot, Luciferase reporter assay	Normal human colon epithelial cell line FHC, 4 colorectal cancer cell lines (HT29, HCT116, SW480, SW620), colorectal cancer tissues, paired non-cancer tissues	up-regulated	significantly increased Malat1 expression and autophagy activity were found in colorectal cancer tissues compared with the adjacent normal tissues. Also, the Malat1 level was positively correlated with the expression of LC3-II mRNA in vivo. Moreover, autophagy activation and cell proliferation were significantly facilitated by Malat1 in colorectal cancer cells, while apoptosis decreased. Above al…	31372165	2019	Long non-coding RNA Malat1 activated autophagy, hence promoting cell proliferation and inhibiting apoptosis by sponging miR-101 in colorectal cancer
MALAT1	oral squamous cell carcinoma	qPCR	human tongue squamous cell carcinoma cell line SCC4, OSCC tissues and corresponding adjacent normal tissues	up-regulated	MALAT-1 levels were significantly higher in the OSCC tissue than in the normal tissues (p < 0.004); no significant differences in UCA1, BC200 or SRA RNA levels were observed. Knockdown of MALAT-1 by siRNA significantly suppressed proliferation of SSC4 cells (p < 0.004) and enhanced their apoptosis (p < 0.001). In addition, siRNA-mediated suppression of MALAT-1 inhibited SSC4 cell colony formation…	31360193	2019	Suppression of the long non-coding RNA MALAT-1 impairs the growth and migration of human tongue squamous cell carcinoma SCC4 cells
MALAT1	Hepatocellular Carcinoma	qPCR, Luciferase reporter assay, in vitro knockdown	HCC cell lines Huh7, SNU-423, PLC, and Hep3B	up-regulated	MALAT1 levels were significantly upregulated in HCC cells under hypoxia. Hypoxia promoted proliferation, migration, and invasion, and blocked apoptosis in Hep3B cells, which were weakened by knockdown of MALAT1. Starbase v2.0 showed that MALAT1 and miR-200a have a complementarity region, and luciferase reporter assay verified that MALAT1 interacted with miR200a in Hep3B cells. Moreover, MALAT1 ne…	31347327	2019	Long Noncoding RNA MALAT1 Regulates Hepatocellular Carcinoma Growth Under Hypoxia via Sponging MicroRNA-200a
MALAT1	Colorectal Cancer	qPCR	blood	up-regulated	The results showed that the expression of MALAT1, CCAT1, and PANDAR was significantly upregulated with 1.86, 4.54, and 4.68-fold increased levels ( p < 0.05), respectively, in the blood of CRC patients compared to the controls. However, the other lncRNAs examined were not significantly expressed in CRC blood samples.	31328973	2019	Long Noncoding RNAs as Prognostic Markers for Colorectal Cancer in Saudi Patients
MALAT1	colorectal cancer	qPCR, Western blot, Luciferase reporter assay, RIP	Human CRC cells (SW480 and SW620), CRC tissues and the corresponding adjacent 17 noncancerous tissues,	differential expression	MALAT1 rs664589 CG/GG genotypes significantly increased the associated risk and decreased overall survival of patients with colorectal cancer compared with the CC genotype. In vitro and in vivo experiments showed that the rs664589 C to G mutation facilitated carcinogenesis and metastasis of colorectal cancer. Mechanistically, the miRNA miR-194-5p targeted MALAT1 for degradation in the nucleus in …	31311811	2019	MALAT1 rs664589 polymorphism inhibits binding to miR-194-5p 2 contributing to colorectal cancer risk, growth and metastasis
MALAT1	renal cell carcinoma	qPCR, Western blot, Luciferase reporter assay	The normal proximal tubule epithelial cell line HK-2, RCC cells lines (A498, 786-O, OS-RC-2 and CAKI-1) and the HEK293T cell line, human RCC tissue and adjacent normal kidney tissues	up-regulated	The expression levels of BIRC5 and MALAT1 were higher in RCC tissues and cell lines than in adjacent normal tissues and a normal renal cortex proximal tubule epithelial cell line. In contrast, the expression of miRNA-203 in RCC tissues and cell lines was higher than that in adjacent normal tissues and a normal renal cortex proxi- mal tubule epithelial cell line. BIRC5 and MALAT1 promoted cell pro…	31250518	2019	MALAT1 accelerates the development and progression of renal cell carcinoma by decreasing the expression of miR-203 and promoting the expression of BIRC5
MALAT1	non small cell lung cancer	qPCR, Western blot, Luciferase reporter assay	Human NSCLC cell lines (A549 and CAL-12T), NSCLC cancer and the adjacent tissues	up-regulated	we demonstrated that in NSCLC tissues, the expression level of MALAT1 was negatively correlated with that of miR-200a-3p, while positively correlated with PD-L1. Besides, MALAT1 promoted proliferation, mobility, migration, and invasion of NSCLC cells via sponging miR-200a-3p. PD-L1 was validated as a target of miR-200a-3p, and indirectly modulated by MALAT1.	31240979	2019	LncRNA MALAT1 contributes to non small cell lung cancer progression via modulating miR-200a-3p/programmed death-ligand 1 axis
MALAT1	bladder cancer	qPCR, Western blot, Luciferase reporter assay, RNAi	Human bladder epithelial immortalized cells SVHUC-1 and BC cell lines 5637, EJ-M3 and T24, BC tissues, the normal adjacent tissues	up-regulated	MALAT1 expression was up-regulated in the BC tissues compared to the normal adjacent tissues and elevated in the cancer cells compared to the epithelial immortalized cells. Secondly, we found that suppression of MALAT1 enhanced the chemotherapeutic drug sensitivity and inhibited the cisplatin resistance of the BC cells. Thirdly, we showed that MALAT1 affected the cisplatin resistance of the BC ce…	31650173	2019	LncRNA-MALAT1 mediates cisplatin resistance via miR-101-3p/VEGF-C pathway in bladder cancer
MALAT1	Glioblastoma	qPCR, Western blot, Luciferase reporter assay, in vitro knockdown, RIP	The human glioma cell lines U87-MG, U251, T98G, and A172, tumor tissues	up-regulated	ZHX1 attenuated GBM cell apoptosis by downregulation of pro-apoptotic protein (Bax) and upregulation of antiapoptotic protein (Bcl-2). Furthermore, knockdown of MALAT1 inhibited GBM proliferation and progression in vitro and reduced tumor volume and prolonged survival in an orthotopic GBM murine model. Finally, we demonstrated that MALAT1 promoted ZHX1 expression via acting as a competing endogen…	31648104	2019	Blocking lncRNA MALAT1/miR-199a/ZHX1 Axis Inhibits Glioblastoma Proliferation and Progression
MALAT1	non small cell lung cancer	qPCR etc.	serum	down-regulated	In the training set, the expression of the four non-coding RNAs (miR-1254, miR-485-5p, miR-574-5p, and MALAT1) was obviously different between the NSCLC patients and healthy controls. Risk score analysis revealed that the four non-coding RNA panel can distinguish NSCLC patient samples from controls. The ROC curve results revealed areas under the curves (AUCs) of 0.861 (95% confidence interval (CI…	26946307	2016	A circulating non-coding RNA panel as an early detection predictor of non-small cell lung cancer
MALAT1	breast cancer	qPCR	breast cancer tissues	up-regulated	MALAT1 expression was significantly elevated in breast cancer cases compared to controls (P<0.0001). MALAT1 expression level was positively correlated with lymph node status, estrogen receptor (ER), tumor stage and histological grade indicating its possible prognostic value. MALAT1 expression can be used as an accurate marker for diagnosis of breast cancer, in addition it possesses a prognostic v…	29310836	2017	Circulating long non-coding RNA MALAT1 expression as molecular biomarker in Egyptian patients with breast cancer.
MALAT1	lung adenocarcinoma	qPCR	blood	up-regulated	Our findings suggest that NEAT1 and MALAT1 may interact with HIV鈥1 in vivo and that the presence of NEAT1 in plasma is a potential biomarker of HIV鈥2 infection	26139386	2016	Detection of the long noncoding RNAs nuclear-enriched autosomal transcript 1 (NEAT1) and metastasis associated lung adenocarcinoma transcript 1 in the peripheral blood of HIV-1-infected patients peripheral blood of HIV鈥1鈥恑nfected patients
MALAT1	lung cancer	qPCR etc.	blood	down-regulated	The expression of MALAT1 in the whole blood of lung cancer patients with metastasis was stronger compared to non-metastasis, which showed that MALAT1 promotes the tumor metastasis and additionally, the whole blood with lymph node metastasis represented a lower expression of MALAT1 compared to bone or brain metastasis.	26137228	2015	Expression of MALAT1 in the peripheral whole blood of patients with lung cancer.
MALAT1	multiple myeloma	qPCR etc.	blood (plasma)	down-regulated	Our data suggest that MALAT1 expression in B-cell malignancies is lower than it is in the solid tumors.We observed significantly lower MALAT1 expression levels in the circulation of MM patients.	24583225	2014	Investigation of circulating lncRNAs in B-cell neoplasms.
MALAT1	multiple myeloma	qPCR etc.	bone marrow	up-regulated	MALAT1 was overexpressed in the newly diagnosed patients compared with post-treatment patients and healthy individuals. The expression of MALAT1 strongly correlated with disease status, and the magnitude of change in MALAT1 post-treatment had prognostic relevance. The patients with early progression had a significantly smaller change in MALAT1 after treatment.	25369863	2014	MALAT1 long non-coding RNA is overexpressed in multiple myeloma and may serve as a marker to predict disease progression.
MALAT1	multiple myeloma	qPCR, RNAi, Luciferase reporter assay, ELISA etc.	bone marrow	up-regulated	The expression of MALAT1 was assessed by quantitative qPCR. Consistently higher expression level of MALAT1 was found in MSCs from all 25 patient samples relative to that from healthy donors. lncRNA MALAT1 directly interacted with Sp1 and LTBP3 promoter to increase expression of LTBP3 gene. The specificity and efficiency of activation were ensured by the formation of a stable complex between MALAT…	25187517	2014	Activation of LTBP3 gene by a long noncoding RNA (lncRNA) MALAT1 transcript in mesenchymal stem cells from multiple myeloma.
MALAT1	renal cancer	qPCR etc.	ccRCC tissues	up-regulated	We found that MALAT1 exist a higher fold change (Tumor/Normal) in clear cell kidney carcinoma (KIRC) from The Cancer Genome Atlas (TCGA) Data Portal and a negative correlation with miR-200s family. We further demonstrated MALAT1 promote KIRC proliferation and metastasis through sponging miR-200s in vitro and in vivo. In addition, miR-200c can partly reverse the MALAT1's stimulation on proliferati…	26461224	2015	LncRNA MALAT1 functions as a competing endogenous RNA to regulate ZEB2 expression by sponging miR-200s in clear cell kidney carcinoma
MALAT1	choriocarcinoma	qPCR, Luciferase reporter assay, Western blot	choriocarcinoma cell line (HT cells)	up-regulated	Being specifically upregulated in choriocarcinoma cell lines, the under-researched lncRNA-MALAT1 promoted choriocarcinoma cell growth by targeting miR-218. After MALAT1 knockdown,proliferation of human choriocarcinoma cell in vitro was dramatically hindered,and the tumor size in vivo was reduced銆俶iR-218-mediated Fbxw8 regulation was required for MALAT1-induced choriocarcinoma cell proliferation.T…	29096355	2017	The long non-coding RNA MALAT1 interacted with miR-218 modulates choriocarcinoma growth by targeting Fbxw8
MALAT1	diffuse large B-cell lymphoma	qPCR, RNAi, Western blot, Flow cytometry assay etc.	cell lines (IM-9I, Farage, Pfeiffer, Raji, Daud, Ly1, Ly3, Ly8, and Ly10)	up-regulated	The expression of lncRNA MALAT-1 in each DLBCL cell line was higher than in the IM-9 cells, with the Farage cells ranking highest. When compared with the blank and the siNC groups, the siRNA-MALAT-1 group showed a decreased cell survival rate, an increased percentage of cells in G0/G1 phase, a decreased proportion of cells in S and G2/M phases, and a reduced number of migratory cell at each time …	28292022	2017	The effects of the long non-coding RNA MALAT-1 regulated autophagy-related signaling pathway on chemotherapy resistance in diffuse large B-cell lymphoma.
MALAT1	Ewing sarcoma	Microarray, qPCR, Cell transfection, ChIP, Luciferase reporter assay etc.	cell lines (SKNMC, A673, TC32, TC71, SKES1, EW8, TTC-446, EWS502 and CADO-106 ES1)	up-regulated	MALAT1 is highly 267 expressed both in EWS tumor tissues and cell lines. MALAT1 was identified to be dependent on SYK-mediated signaling. Moreover, c-MYC, a SYK-promoted gene, bound to the promoter of MALAT1 and transcriptionally activated MALAT1, which further promoted the proliferation of EWS cells.	28336564	2017	Identification of a Novel SYK/c-MYC/MALAT1 Signaling Pathway and Its Potential Therapeutic Value in Ewing Sarcoma.
MALAT1	extramedullary myeloma	qPCR etc.	cell lines (KMS11, KMS12PE, KMS12BM, KMS18)	up-regulated	MALAT1 expression level was positively correlated with expression of HSP90AA1, HSP90AB1 and HSP90B1 but not with TP53 expression. MALAT1 was significantly upregulated by bortezomib and doxorubicin. Considering the known functions of MALAT1, our results suggest that it acts as a stress response gene that is upregulated by chemotherapy, thereby linking chemotherapy to EMM formation. Elucidating the…	28770558	2017	Long non-coding RNA MALAT1 is an inducible stress response gene associated with extramedullary spread and poor prognosis of multiple myeloma
MALAT1	myeloma	qPCR, RNAi etc.	cell line (RPMI8226, U266)	up-regulated	MALAT1 was found to be highly expressed in RPMI8226 and U266 cells. Down-regulation of MALAT1 via RNA interference significantly inhibited the proliferation of MM cells through cell cycle arrest at G1 phase. Moreover, knockdown of MALAT1 induced apoptosis, which was closely associated with the activation of caspase-3/-9, down-regulation of Bcl-2 and up-regulation of Bax. In addition, silencing of…	28664617	2017	Down-regulation of long noncoding RNA MALAT1 by RNA interference inhibits proliferation and induces apoptosis in multiple myeloma
MALAT1	T and NK cell lymphoma	qPCR, Western blot, RNAi	T and NK cell lymphoma tissues	up-regulated	Among the tested lncRNAs, MALAT1 was most highly expressed in clinical samples and cell lines. High expression of MALAT1 as well as BMI1 was related to poor prognosis in patients with mature T cell lymphoma. In the tissue samples, BMI1 expression showed a positive correlation with EZH2, SUZ12, H3K27me3, and MALAT1. Multiple linear regression analysis showed that BMI1 expression was independently …	28412742	2017	Association of the long non-coding RNA MALAT1 with the polycomb repressive complex pathway in T and NK cell lymphoma
MALAT1	cholangiocarcinoma	qPCR, Western blot	cell lines (HCCC-9810, QBC939, RBE)	up-regulated	We discovered that MALAT1 was up-regulated in cholangiocarcinoma cancer cells.	28592124	2017	Long non-coding RNA MALAT1 promotes cholangiocarcinoma cell proliferation and invasion by activating PI3K/Akt pathway
MALAT1	monocytic leukemia	qPCR, Western blot	leukemia cell lines (U-937 (catalog no. TCHu159), THP-1 (catalog no. TCHu 57))	up-regulated	Taken together, these findings suggest that high MALAT-1 expression is closely associated with poor prognosis in M5 patients and may play a role in leukemia cell proliferation and apoptosis, and may serve as a promising theranostic marker. We found that MALAT-1 expression in patients with acute monocytic leukemia (M5) was significantly increased when compared with that of healthy controls, and th…	28713913	2017	Upregulation of long non-coding RNA MALAT-1 confers poor prognosis and influences cell proliferation and apoptosis in acute monocytic leukemia.
MALAT1	mantle cell lymphoma	qPCR, RNAi, Western blot, RIP etc.	blood, cell lines (Mino and Jeko-1)	up-regulated	We found that the expression of MALAT1 was elevated in human MCL tumors and cell lines as compared to normal controls, and the elevated levels of MALAT1 correlated with higher MCL international prognostic index (MIPI) and reduced overall survival. MCL with knockdown of MALAT1 showed impaired cell proliferation, facilitated apoptosis and produced fewer clonogenic foci. The increased expression of …	27998273	2016	LncRNA MALAT1 promotes development of mantle cell lymphoma by associating with EZH2.
MALAT1	vulvar squamous cell carcinoma	Microarray, qPCR etc.	VSCC tissues	down-regulated	A general consistency between the microarray and real-time PCR showed that the six selected lncRNAs were dysregulated between VSCC tissues and the control group. The levels of HOTAIR, MALAT1, MEG3 and LINC00478 expression were decreased and NEAT1 was upregulated as indicated by the microarray analysis.	27633334	2016	Long non-coding RNA expression profile in vulvar squamous cell carcinoma and its clinical significance.
MALAT1	adrenocortical carcinoma	Microarray, qPCR etc.	ACC tissues	up-regulated	MALAT1, DLX6-AS1 and LOC100131320 were found in the microarray to be overexpressed in ACC. This was confirmed by qRT-PCR in the validation cohort, with these lncRNAs also overexpressed. CREM and PRINS expression was down-regulated in ACC by microarray and also by qRT-PCR.	25595289	2015	Long noncoding RNA profiles of adrenocortical cancer can be used to predict recurrence.
MALAT1	pituitary adenoma	qPCR etc.	pituitary adenoma tissues	up-regulated	MEG3 lncRNA levels gradually decreased whereas HOTAIR lncRNA levels gradually increased from normal anterior pituitaries to non-invasive NFPAs to invasive NFPAs. There was a significant association between MEG3 and HOTAIR expression and the biological behavior of the tumor. Furthermore, PCNA mRNA levels markedly increased in invasive NFPAs compared to non-invasive ones. In addition, PCNA mRNA neg…	24469926	2015	Expression of the long non-coding RNAs MEG3, HOTAIR, and MALAT-1 in non-functioning pituitary adenomas and their relationship to tumor behavior
MALAT1	triple negative breast cancer	Microarray, qPCR etc.	triple-negative breast cancer tissues	up-regulated	We found that the expression levels of TCONS_l2_00003938, ENST00000460164, ENST00000425295, MALAT1 and HOTAIR were significantly higher in tumor tissues than non-tumor tissues, whereas there were no significant differences in the expression levels of the other 3 lncRNAs. Our study identified a set of lncRNAs that were consistently aberrantly expressed in TNBC, and these dysregulated lncRNAs may b…	25996380	2015	Microarray Expression Profiling of Dysregulated Long Non-Coding RNAs in Triple-Negative Breast Cancer.
MALAT1	laryngeal squamous cell cancer	qPCR etc.	LSCC tissues	up-regulated	We discovered that five lncRNAs were differentially expressed between primary LSCC samples and adjacent normal tissues. Among them, three lncRNAs were up-expressed in tumor specimens, including CDKN2B-AS1, HOTAIR and MALAT1. More, two lncRNAs had significant down-expression, which were lncRNA RRP1B and SRA1. Cisplatin and paclitaxel have target function on significant lncRNAs in LSCC, which prese…	25257554	2014	Cisplatin and paclitaxel target significant long noncoding RNAs in laryngeal squamous cell carcinoma.
MALAT1	urothelial cancer	qPCR, RNAi etc.	cell lines (T24, 5737)	up-regulated	MALAT1 was upregulated in bladder urothelial carcinoma compared with matched normal urothelium. The MALAT1 expression levels were greater in high-grade carcinomas than in low-grade carcinoma. The MALAT1 expression levels were greater in invasive carcinoma than in noninvasive carcinoma. MALAT1 plays an oncogenic role in urothelial carcinoma of the bladder.	23153939	2013	Inducing cell proliferation inhibition, apoptosis, and motility reduction by silencing long noncoding ribonucleic acid metastasis-associated lung adenocarcinoma transcript 1 in urothelial carcinoma of the bladder.
MALAT1	fibrosarcoma	qPCR, Northern blot etc.	cell line (HT1080)	differential expression	We first examined the decay of MALAT-1 in various cancer cells (H1299, H1975, A549, HT1080, and HeLa TO cells) by DRB chase experiments using 7SK RNA as a control. Half-lives of MALAT-1 in H1299, H1975, A549, HT1080, and HeLa TO cells were > 12, 12, 12, 12, and 9 h, respectively. MALAT-1 stabilities varied in various cancer cells.	22491206	2010	Stability of MALAT-1, a nuclear long non-coding RNA in mammalian cells, varies in various cancer cells.
MALAT1	endometrial stromal sarcoma	qPCR, ISH etc.	ESS tissues	up-regulated	We detected the metastasis-associated lung adenocarcinoma transcript 1 (MALAT-1) gene as one of the major genes upregulated in ESS. These results indicated that endometrial stromal cells have different phenotypic characteristics between proliferative and secretory phases and the tumor cells of ESS have the phenotypic character of endometrial stromal cells in the proliferative phase.	16441420	2006	Phenotypic characterization of endometrial stromal sarcoma of the uterus.
MALAT1	hepatoblastoma	Microarray, PCR etc.	HCC tissues	up-regulated	HCC and HPBL have clearly different patterns of gene expression, with genes IGF2, Fibronectin, DLK1, TGFb1, MALAT1 and MIG6 being over-expressed in HPBL versus HCC. In addition, specific areas of the genome appear unstable in HCC, with the same regions undergoing either deletion or increased gene dosage in all HCC.	17006932	2006	Transcriptomic and genomic analysis of human hepatocellular carcinomas and hepatoblastomas.
MALAT1	bladder transitional cell carcinoma	qPCR, Western blot etc.	cell line (T24, BIU-87, HEK, 293T), bladder tissue	up-regulated	The effects of MALAT1 on BTCC cells were investigated by over-expression approaches in vitro and in vivo.Insights of the mechanism of competitive endogenous RNAs (ceRNAs) were validated through bioinformatic analysis and luciferase assay. MALAT1 up-regulation positively correlated with advanced clinical pathological stage and shorter survival of BTCC patients. Furthermore, MALAT1 over-expression …	29736319	2018	LncRNA MALAT1 promotes tumor growth and metastasis by targeting miR-124/foxq1 in bladder transitional cell carcinoma (BTCC).
MALAT1	retinoblastoma	qPCR, Western blot, Luciferase reporter assay etc.	cell lines (Y79, Weri-Rb1, SO-Rb50 and HXO-RB44)	up-regulated	Through direct targeting miR-124,MALAT1 promotes retinoblastoma cell autophagy.Further,we investigated whether Syntaxin 17 (STX17),a Soluble NSF Attachment Protein receptor (SNARE) of the autophagosome,is involved in MALAT1/miR-124 regulation of retinoblastoma cell autophagy, and the underlying mechanism.	29073720	2018	MALAT1 modulates the autophagy of retinoblastoma cell through miR-124-mediated stx17 regulation.
MALAT1	tongue cancer	qPCR, RNAi, Western blot, Luciferase reporter assay, MTT assay etc.	tongue cancer tissues, cell lines (CAL-27, SCC-9, SCC-4, SCC-15 and SCC-25)	up-regulated	MALAT1 was specifically upregulated in tongue cancer cell lines and overexpression promoted tongue cancer cell growth by targeting miR-124. Knockdown of MALAT1 suppressed the growth and invasion of human tongue cancer cells and inhibited metastasis in vitro and in vivo. In addition, miR-124-dependent jagged1 (JAG1) regulation was required for MALAT1-induced tongue cancer cell growth.	28260102	2017	Long non-coding RNA MALAT1 interacts with miR-124 and modulates tongue cancer growth by targeting JAG1.
MALAT1	uveal melanoma	qPCR, Western blot, Cell proliferation assay, Cell migration and invasion assay etc.	uveal melanoma tissues, cell lines (MUM-2C, OCM-1A, MUM-2B and C918)	up-regulated	The expression of MALAT1 was upregulated in the uveal melanoma tissues compared to normal tissues. Among them, MALAT1 was upregulated in 72% uveal melanoma tissues compared to their paired normal tissues. Knockdown of MALAT1 suppressed uveal melanoma cell proliferation, colony information, invasion and migration. Moreover, we showed that knockdown of MALAT1 promoted miR-140 expression and suppres…	27725873	2017	Long noncoding RNA MALAT1 promotes uveal melanoma cell growth and invasion by silencing of miR-140.
MALAT1	retinoblastoma	qPCR, Western blot, Luciferase Reporter Assays	cell line (Y79)	up-regulated	Results showed that the expression of - MALAT1 was significantly higher in Y79 cell line than ARPE-19 cell line (P<0.01). MiR-124 was up-regulated by MALAT1 silence and hence was identified as a target of MALAT1 (P<0.05 or P<0.001).	28550678	2017	Knockdown of Long Noncoding RNA (lncRNA) Metastasis-Associated Lung Adenocarcinoma Transcript 1 (MALAT1) Inhibits Proliferation, Migration, and Invasion and Promoted Apoptosis By Targeting miR-124 in Retinoblastoma
MALAT1	endometrioid endometrial cancer	qPCR, RNAi, Western blot, RIP, Luciferase reporter assay, Cell proliferation assay etc.	EEC tissues, cell lines (RL-952, HEC-1-B and JEC)	down-regulated	In the present study, we first showed that miR-200c levels were higher in most EEC specimens than in non-tumor tissues, while MALAT1 levels were lower. Moreover, we found that miR-200c bound directly to MALAT1 using luciferase reporter and qRT-PCR assays. MALAT1 and miR-200c are reciprocally repressed, and TGF-B increased MALAT1 expression by inhibiting miR-200c. When the interaction between miR-…	27693631	2016	Disrupting MALAT1/miR-200c sponge decreases invasion and migration in endometrioid endometrial carcinoma.
MALAT1	malignant melanoma	qPCR, RNAi, Western blot, Luciferase reporter assay, Cell migration and invasion assay etc.	primary malignant melanoma tissues, cell lines (A375, SK-MEL-5 and SK-MEL-2)	up-regulated	In this study, the aberrant up-regulation of MALAT1 was detected in melanoma. We determined that MALAT1 promotes melanoma cells proliferation, invasion and migration by sponging miR-22. MiR-22 was decreased and acted as a tumor suppressor in melanoma, and MMP14 and Snail were the functional targets of miR-22. Furthermore, MALAT1 could modulate MMP14 and Snail by operating as a competing endogenou…	27564100	2016	Long non-coding RNA MALAT1 acts as a competing endogenous RNA to promote malignant melanoma growth and metastasis by sponging miR-22.
MALAT1	renal cell carcinoma	qPCR, Luciferase reporter assay etc.	RCC tissues	up-regulated	We found that MALAT1 expression was higher in human RCC tissues where it was associated with reduced patient survival. MALAT1 silencing decreased RCC cell proliferation and invasion and increased apoptosis. Mechanistic investigations showed that MALAT1 was transcriptionally activated by c-Fos and that it interacted with Ezh2. Reciprocal interaction between MALAT1 and miR-205 was also observed.	25600645	2015	Long noncoding RNA MALAT1 promotes aggressive renal cell carcinoma through Ezh2 and interacts with miR-205.
MALAT1	hilar cholangiocarcinoma	qPCR, Western blot, Luciferase reporter assay, Cell proliferation assay etc.	HCCA tissues, cell lines (HIBEpiC, RBE, HUH28, FRH0201, QBC939, SNU-1196)	up-regulated	lncRNA-MALAT1 was specifically upregulated in HCCA tissues and cell lines,and was associated with pathological T stage, a larger tumor size and perineural invasion. Knockdown of MALAT1 inhibited the proliferation, migration and invasion of human HCCA cell. In addition, chemokine receptor-4 (CXCR4) was involved in MALAT1 induced human HCCA growth, migration and invasion.	28059437	2017	Long Non-Coding RNA MALAT1 Interacted with miR-204 to Modulates Human Hilar Cholangiocarcinoma Proliferation, Migration and Invasion by Targeting CXCR4.
MALAT1	glioblastoma multiforme	qRT-PCR, in vitro knockdown, RNAi	GBM cell lines (U87, T98G and LN-18, U251)	up-regulated	Importantly, our nanocomplex is able to target CSCs that are considered to be the prime culprits in therapeutic resistance and recurrence of GBM. Attenuation of MALAT1 by RNA interference significantly lowered the growth, motility and stemness of GBM cells. In addition, silencing of MALAT1 clearly improved the sensitivity of GBM cells to chemotherapeutic agents including the current first-line th…	29202181	2018	Targeted nanocomplex carrying siRNA against MALAT1 sensitizes glioblastoma to temozolomide.
MALAT1	medullary thyroid cancer	Microarray, qPCR etc.	MTCs tissue, cell lines (MZ-CRC-1, HT-ORI-3)	up-regulated	There is increased expression of miR-21 and MALAT1 in MTCs. This study also showed an in vitro pro-oncogenic effect of MALAT1 and miR-21 in MTCs. The results suggest that overexpression of miR-21 and MALAT1 may regulate MTC progression.	29107050	2017	MicroRNA-21 and long non-coding RNA MALAT1 are overexpressed markers in medullary thyroid carcinoma
MALAT1	plexiform fibromyxoma	Microarray, Western blot etc.	cancer tissues, cell line (HEK-293T)	up-regulated	We showed that the truncated GLI1 protein is overexpressed and retains its capacity to transcriptionally activate its target genes. A specific FISH assay was developed to detect the novel MALAT1-GLI1 translocation in formalin-fixed, paraffin-embedded (FFPE) material. This resulted in the identification of two additional cases with this fusion and two cases with polysomy of the GLI1 gene. Finally,…	27101025	2016	Recurrent MALAT1-GLI1 oncogenic fusion and GLI1 up-regulation define a subset of plexiform fibromyxoma
MALAT1	esophageal cancer	qPCR, Cell proliferation assay etc.	esophageal cancer tissues, cell lines (EC109, KYSE150, HEF-1A)	up-regulated	Expression levels of MALAT1 were significantly higher in EC tissues and cells than the controls. MALAT1 expression was tightly related to lymphatic invasion, distant metastasis and tumor differentiation, but shared no association with age, gender and tumor location. In addition, patients with high MALAT1 expression had a shorter overall survival than those with low MALAT1.	27470544	2016	Increased MALAT1 expression predicts poor prognosis in esophageal cancer patients.
MALAT1	papillary thyroid cancer	Microarray, qPCR etc.	papillary thyroid carcinoma tissues	down-regulated	Expression profiles of five lnc-RNAs (MEG3, HULC, HOTAIR, NEAT1, and MALAT-1) previously shown to be involved in cancer metastasis were detected by qPCR in 5 pairs of papillary thyroid cancer and 11 matched lymph node metastatic tissues. Among the five, MEG3 showed significant down-expression. Overexpression of MEG3 inhibits thyroid cancer cell migration and invasion.	25997963	2015	Long non-coding RNA MEG3 suppresses migration and invasion of thyroid carcinoma by targeting of Rac1.
MALAT1	clear cell renal cell carcinoma	qPCR, RNAi etc.	ccRCC tissues, cell line (HK-2)	up-regulated	The expression level of MALAT1 was higher in ccRCC tissues and renal cancer cells compared to adjacent non-tumor tissues and normal human proximal tubule epithelial cells HK-2. The ccRCC patients with higher MALAT1 expression had an advanced clinical features and a shorter overall survival time than those with lower MALAT1 expression. Additionally, our data indicated that knockdown expression of …	25480417	2014	Upregulation of long non-coding RNA MALAT1 correlates with tumor progression and poor prognosis in clear cell renal cell carcinoma.
MALAT1	glioblastoma	qPCR, Western blot, Luciferase reporter assay, in vitro knockdown etc.	cell line (U251)	up-regulated	MALAT1 was significantly upregulated in TMZ-resistant GBM cells.On the other hand,MALAT1 knockdown reduces TMZ resistance of GBM cells both in vitro and in vivo by inhibiting cell proliferation and promoting apoptosis.We also show that miR-101 overexpression reduced TMZ resistance of GBM cells and played an antagonistic role compared with MALAT1.Importantly,we demonstrate that MALAT1 promoted the…	29479863	2018	Long noncoding RNA MALAT1 knockdown reverses chemoresistance to temozolomide via promoting microRNA-101 in glioblastoma.
MALAT1	colon cancer	qPCR, Luciferase reporter assay, Western blot	cell lines (Lovo, HCT116, SW480, HT29, HIEC)	up-regulated	miR-129-5p mimics were able to restrain the progression of colon cancer cells. In addition, high motility group box protein 1 (HMGB1), was predicted as a mRNA target of miR-129-5p. Furthermore, we found that MALAT1 exerted its biological functions through regulating HMGB1 by sponging miR-129-5p in vitro. Silencing MALAT1 greatly inhibited HMGB1 expression which can be reversed by miR-129-5p inhib…	29226325	2017	LncRNA MALAT1 induces colon cancer development by regulating miR-129-5p/HMGB1 axis.
MALAT1	glioblastoma	qPCR, Western blot	cell lines (U251, U87)	up-regulated	The expression of MALAT1 was upregulated in the U251/TMZ and U87/TMZ cell lines compared to that in U251 and U87 cell lines, respectively. MALAT1 decreased the sensitivity of resistant glioma cell lines to TMZ by regulating ZEB1.	28668966	2017	Long Non-Coding RNA MALAT1 Decreases the Sensitivity of Resistant Glioblastoma Cell Lines to Temozolomide
MALAT1	epithelial ovarian cancer	qPCR, western blot etc.	cell lines (SKOV3, OVCAR3, HO8910, A2780, HO8910PM)	up-regulated	The present study discovered that MALAT1 was upregulated in tumor tissues and ovarian cancer cell lines. Further, the 5-year overall survival was higher in the lower expression of the MALAT1 group.	28770968	2017	LncRNA MALAT1 promotes proliferation and metastasis in epithelial ovarian cancer via the PI3K-AKT pathway
MALAT1	glioblastoma	qPCR, RNAi, Luciferase reporter assay, Cell proliferation assay etc.	cell lines (LN-229, LN-319, LN-18 and LN-428)	up-regulated	MALAT1, a long non-coding RNA and key positive regulator of invasion, emerged as the top downregulated gene. Indeed, knockdown of MALAT1 reduced migration in glioblastoma cells, without effect on proliferation. Hence, loss of WIF1 enhances the migratory potential of glioblastoma through WNT5A that activates the WNT/Ca(2+) pathway and MALAT1.	25772239	2016	WIF1 re-expression in glioblastoma inhibits migration through attenuation of non-canonical WNT signaling by downregulating the lncRNA MALAT1.
MALAT1	epithelial ovarian cancer	qPCR etc.	plasma, EOC tissues	up-regulated	The results showed that levels of plasma MALAT1 were significantly increased in the EOC/DM group compared with the EOC/NDM and HC groups.	27446438	2016	Plasma long non-coding RNA MALAT1 is associated with distant metastasis in patients with epithelial ovarian cancer.
MALAT1	colon cancer	Microarray, qPCR, RNAi etc.	blood, cell lines (SW480 and SW620)	up-regulated	The stimulation of colon cancer progression by TADC-derived CCL5 was associated with the up-regulation of non-coding RNA metastasis-associated lung adenocarcinoma transcript 1 (MALAT-1), which subsequently increased the expression of Snail. Blocking MALAT-1 significantly decreased the TADC-conditioned medium and CCL5-mediated migration and invasion by decreasing the enhancement of Snail, suggesti…	25546229	2015	Chemokine (C-C Motif) Ligand 5 is Involved in Tumor-Associated Dendritic Cell-Mediated Colon Cancer Progression Through Non-Coding RNA MALAT-1
MALAT1	oral squamous cell carcinoma	qPCR, Western blot, Luciferase reporter assay, in vitro knockdown, RIP etc.	cell lines (Tca8113, SCC-25, CAL-27 and HN5 cells, Hs680), oral squamous cell carcinoma tissue	up-regulated	MALAT1 was upregulated in OSCC cell lines.Inhibition of MALAT1 can prevent OSCC proliferation while overexpressing MALAT1 promoted OSCC progression.In addition, miR-125b was a direct target of MALAT1,which indicated a negative correlation between MALAT1 and miR-125b.Downregulated MALAT1 greatly inhibited OSCC tumor growth and reversely upregualated MALAT1 promoted OSCC development via miR-125b/ST…	28926115	2018	Long non-coding RNA MALAT1 promotes oral squamous cell carcinoma development via microRNA-125b/STAT3 axis.
MALAT1	glioblastoma multiforme	qPCR, RNAi, Western blot, Luciferase reporter assay etc.	GBM tissues, serum, cell lines (U87 and U251)	down-regulated	Four lncRNAs (MALAT1, LOC100506474, MEG3 and PRNCR1) were found significantly dysregulated in responding tissues compared with non-responding tissues. Only MALAT1 was significantly desregulated in serum. LncRNA MALAT1 inhibition re-sensitized TMZ resistant cells through up-regulating miR-203 and down-regulating TS expression. On the other hand, MALAT1 overexpression promoted resistance by suppres…	28187000	2017	MALAT1 is a prognostic factor in glioblastoma multiforme and induces chemoresistance to temozolomide through suppressing miR-203 and promoting thymidylate synthase expression.
MALAT1	melanoma	qPCR, Western blot	melanoma tissues, cell lines (A375, C32, EDMEL3, G361, HBL, WM1115, SK-MEL-1, M14, MV3, A875, M21)	differential expression	We further found that the expression and function of miR-183 were suppressed by MALAT1. We also illustrated that MALAT1 may function as a sponge competitive endogenous RNA (ceRNA) for miR-183, and thus regulate the molecular expression of ITGB1.	27966454	2017	Deregulation of miR-183 promotes melanoma development via lncRNA MALAT1 regulation and ITGB1 signal activation
MALAT1	lung adenocarcinoma	qPCR, Western blot, RIP, Luciferase reporter assayin vitro knockdown etc.	lung adenocarcinoma tissues	up-regulated	MALAT1 expression level is regulated by SP1 in lung cancer.	29575609	2018	Long non-coding RNA metastasis-associated lung adenocarcinoma transcript 1 promotes lung adenocarcinoma by directly interacting with specificity protein 1.
MALAT1	papillary thyroid cancer	qPCR, ISH etc.	thyroid tumor tissues, cell line (TPC1)	up-regulated	MALAT1 is highly expressed in normal thyroid (NT) tissues and thyroid tumors, with increased expression during progression from NT to papillary thyroid carcinomas (PTCs) but is downregulated in poorly differentiated thyroid cancers (PDCs) and anaplastic thyroid carcinomas (ATCs) compared to NT. Induction of epithelial to mesenchymal transition (EMT) by transforming growth factor (TGF)-beta in a P…	27696303	2017	MALAT1 Long Non-coding RNA Expression in Thyroid Tissues: Analysis by In Situ Hybridization and Real-Time PCR.
MALAT1	pancreatic ductal adenocarcinoma	qPCR, Western blot, RIP, RNA pull-down assay etc.	cell lines (Bxpc-3, Panc-1)	up-regulated	In this study, MALAT1 was found to be highly expressed in PDAC tissues, and elevated expression was associated with poorer prognoses. In addition, MALAT1 was positively linearly correlated with the expression of LC3B mRNA. Furthermore, several molecules involved in cellular autophagic flux were modulated following the downregulation of MALAT1, including LC3, P62, and LAMP-2. Mechanistically, we f…	27371730	2016	Long Noncoding RNA MALAT1 Promotes Aggressive Pancreatic Cancer Proliferation and Metastasis via the Stimulation of Autophagy.
MALAT1	neuroblastoma	qPCR, RNAi, Cell proliferation assay etc.	cell lines (BE(2)-C, Kelly neuroblastoma cell, HUVEC)	up-regulated	Here we show that the long noncoding RNA MALAT1 was upregulated in human neuroblastoma cell lines under hypoxic conditions. Up-regulation of MALAT1 in neuroblastoma cells under hypoxic conditions stimulates endothelial cell migration, invasion and vasculature formation.	26848616	2016	The long noncoding RNA MALAT1 promotes tumor-driven angiogenesis by up-regulating pro-angiogenic gene expression.
MALAT1	renal cell carcinoma	qPCR, RNAi, Western blot, RIP, RNA pull-down assay etc.	RCC tissues, cell lines (786-O and Caki-1)	up-regulated	LncRNA MALAT-1 and the Livin protein were highly expressed in RCC tissues, as well as in RCC 786-O and Caki-1 cell lines. MALAT-1 interference contributed to an increase in cell apoptosis and a reduction in the cell viability of 786-O and Caki-1 cells. The increase in apoptosis by si-MALAT-1 was reversed by overexpression of Livin. The RIP results showed that MALAT-1 promoted the expression of th…	27655020	2016	Biological function and mechanism of MALAT-1 in renal cell carcinoma proliferation and apoptosis: role of the MALAT-1-Livin protein interaction.
MALAT1	tongue squamous cell carcinoma	qPCR, RNAi, Western blot, Cell proliferation assay etc.	TSCC tissues, cell lines (CAL 27 and SCC-25)	up-regulated	Expression of MALAT-1 lncRNA was enhanced in TSCCs, especially in those with lymph node metastasis (LNM). Knockdown (KD) of MALAT-1 lncRNA in TSCC cells led to impaired migration and proliferation ability in-vitro and fewer metastases in-vivo.	27586393	2016	Long non-coding RNA MALAT-1 modulates metastatic potential of tongue squamous cell carcinomas partially through the regulation of small proline rich proteins.
MALAT1	tongue squamous cell carcinoma	qPCR, RNAi, Western blot etc.	TSCC tissues, cell lines (SCC-9 and CAL-27)	up-regulated	LncRNA MALAT1 was upregulated in TSCC tissues and correlated with cervical lymph node metastasis in TSCC patients. Moreover, MALAT1 induced cell migration, invasion, EMT, and inhibited apoptosis by modulating Wnt/B-catenin signaling pathway. Finally, inhibiting Wnt/B-catenin signaling pathway attenuated the effect of exogenous MALAT1.	27353727	2016	MALAT1 induces tongue cancer cells' EMT and inhibits apoptosis through Wnt/B-catenin signaling pathway.
MALAT1	liver cancer	qPCR, Western blot, RIP	liver cancer tissues, cell line (hLCSC)	up-regulated	Our results demonstrate HULC, MALAT1 and telomere repeat-binding factor 2 (TRF2) are highly expressed in human hepatocellular carcinoma tissues, and HULC plus MALAT1 overexpression drastically promotes the growth of liver cancer stem cells. HULC cooperates with MALAT1 to aggravate liver cancer stem cells growth through telomere repeat-binding factor 3	27782152	2016	HULC cooperates with MALAT1 to aggravate liver cancer stem cells growth through telomere repeat-binding factor 3
MALAT1	oral squamous cell carcinoma	qPCR, RNAi, Western blot etc.	OSCC tissues, cell lines (Tscca, Tca8113P160, Tca8113, Hep-2)	up-regulated	We found that MALAT1 is overexpressed in OSCC tissues compared to normal oral mucosa by real-time PCR. MALAT1 served as a new prognostic factor in OSCC patients. When knockdown by small interfering RNA (siRNA) in OSCC cell lines TSCCA and Tca8113, MALAT1 was shown to be required for maintaining epithelial-mesenchymal transition (EMT) mediated cell migration and invasion. Western blot and immunofl…	26522444	2015	Long Non Coding RNA MALAT1 Promotes Tumor Growth and Metastasis by inducing Epithelial-Mesenchymal Transition in Oral Squamous Cell Carcinoma.
MALAT1	neuroblastoma	Microarray, qPCR, RNAi etc.	cell lines (BE(2)-C, CHP134)	up-regulated	Here we demonstrated that N-Myc up-regulated the expression of JMJD1A in N-Myc oncogene-amplified human neuroblastoma cells by directly binding to the JMJD1A gene promoter. Affymetrix microarray studies revealed that the gene second most significantly up-regulated by JMJD1A was MALAT1. Consistent with this finding, RT-PCR and chromatin immunoprecipitation assays showed that JMJD1A bound to the MA…	24742640	2014	The histone demethylase JMJD1A induces cell migration and invasion by up-regulating the expression of the long noncoding RNA MALAT1.
[truncated: 585 more rows]
